# Supplementary material for: Crystal structure of 3,5-bis­(4-chloro­phen­yl)-1-propyl-1,3,5-tri­aza­cyclo­hexane
Source: Acta Crystallogr Sect E Struct Rep Online. 2014 Aug 30;70(Pt 9):o1061–2. doi: 10.1107/S1600536814019060 (PMC4186157; doi:10.1107/S1600536814019060)
Supplement: Supplementary file 1 [file e-70-o1061-sup1.cif]

##############################################################################
#                                                                            #
# This CIF contains the data in a paper accepted for publication in          #
# Acta Crystallographica Section E. It conforms to the requirements of       #
# Notes for Authors for Acta Crystallographica Section E, and has been       #
# peer reviewed under the auspices of the IUCr Commission on Journals.       #
#                                                                            #
# Full details of the Crystallographic Information File format               #
# are given in the paper "The Crystallographic Information File (CIF):       #
# a New Standard Archive File for Crystallography" by S. R. Hall, F. H.      #
# Allen and I. D. Brown [Acta Cryst. (1991), A47, 655-685].                  #
#                                                                            #
# The current version of the core CIF dictionary is obtainable from          #
# ftp://ftp.iucr.org/pub/cif_core.dic.                                       #
#                                                                            #
# Software is freely available for graphical display of the structure(s)     #
# in this CIF. For information consult the CIF software page                 #
# http://www.iucr.org/resources/cif/software.                                #
#                                                                            #
# This file may be used for bona fide research purposes within the           #
# scientific community so long as proper attribution is given to the journal # 
# article from which it was obtained.                                        #
#                                                                            #
##############################################################################
data_I
_audit_creation_method     'WinGX routine CIF_UPDATE'
_audit_conform_dict_name     cif_core.dic
_audit_conform_dict_version     2.3
_journal_date_recd_electronic     2014-07-25
_journal_date_accepted     2014-08-22
_journal_name_full     'Acta Crystallographica, Section E'
_journal_year     2014
_journal_volume     70
_journal_issue      9
_journal_page_first     o1061
_journal_page_last     o1062
_journal_paper_category     HO
_journal_paper_doi     10.1107/S1600536814019060
_journal_coeditor_code     LH5723
_publ_contact_author_name     'Sofiane, Bouacida'
_publ_contact_author_address
; \
Unit\'e de recherche de CHimie de l'Environnement \
et Mol\'eculaire Structurale, CHEMS,
Universit\'e Mentouri-Constantine
25000 Algeria
;
_publ_contact_author_email     bouacida_sofiane@yahoo.fr
_publ_contact_author_fax     '00 (213) 31 81 88 16'
_publ_contact_author_phone     '00 (213) 74 45 27 14'
_publ_section_title
;
Crystal structure of 3,5-bis(4-chlorophenyl)-1-propyl-1,3,5-triazacyclohexane
;
loop_
    _publ_author_name
    _publ_author_footnote
    _publ_author_address
    'Lefrada, Leila' .
;\
Laboratoire de chimie appliqu\'ee et technologie \
des mat\'eriaux, LCATM,
Universit\'e Oum El Bouaghi,
Algeria
D\'epartement Sciences de la mati\`ere,
Facult\'e des sciences exactes et \
sciences de la nature et de la vie,
Universit\'e Oum El Bouaghi,
Algeria
;
    'Bouchemma, Ahcene' .
;\
Laboratoire de chimie appliqu\'ee et technologie \
des mat\'eriaux, LCATM,
Universit\'e Oum El Bouaghi,
Algeria
D\'epartement Sciences de la mati\`ere,
Facult\'e des sciences exactes et \
sciences de la nature et de la vie,
Universit\'e Oum El Bouaghi,
Algeria
;
    'Bouacida, Sofiane' .
;\
Unit\'e de recherche de CHimie de l'environnement \
et Mol\'eculaire Structurale,
CHEMS, Facult\'e des sciences exactes,
Universit\'e Constantine 1,
Algeria
D\'epartement Sciences de la mati\`ere,
Facult\'e des sciences exactes et \
sciences de la nature et de la vie,
Universit\'e Oum El Bouaghi,
Algeria
;
    'Claiser, Nicolas' .
;\
Laboratoire de Cristallographie, R\'esonance Magn\'etique \
et Mod\'elisations, UMR 7036 CNRS
Institut Jean Barriol, Universit\'e de Lorraine, Nancy
France
;
    'Souhassou, Mohamed' .
;\
Laboratoire de Cristallographie, R\'esonance Magn\'etique \
et Mod\'elisations, UMR 7036 CNRS
Institut Jean Barriol, Universit\'e de Lorraine, Nancy
France
;
_chemical_name_systematic
;
3,5-Bis(4-chlorophenyl)-1-propyl-1,3,5-triazacyclohexane
;
_chemical_name_common
                      '3,5-Bis(4-Chlorophenyl)-1-propyl-1,3,5-triazacyclohexane'
_chemical_formula_moiety     'C18 H21 Cl2 N3'
_chemical_formula_sum     'C18 H21 Cl2 N3'
_chemical_formula_iupac     'C18 H21 Cl2 N3'
_chemical_formula_weight     350.28
_symmetry_cell_setting     triclinic
_symmetry_space_group_name_H-M     'P -1'
_symmetry_space_group_name_Hall     '-P 1'
loop_
    _symmetry_equiv_pos_as_xyz
    'x, y, z'
    '-x, -y, -z'
_cell_length_a     6.0785(3)
_cell_length_b     10.3190(6)
_cell_length_c     14.4360(8)
_cell_angle_alpha     91.570(3)
_cell_angle_beta     91.946(2)
_cell_angle_gamma     99.055(3)
_cell_volume     893.19(8)
_cell_formula_units_Z     2
_cell_measurement_reflns_used     13346
_cell_measurement_theta_min     1.48
_cell_measurement_theta_max     27.27
_cell_measurement_temperature     295(2)
_exptl_crystal_description     prism
_exptl_crystal_colour     colourless
_exptl_crystal_size_max     0.22
_exptl_crystal_size_mid     0.13
_exptl_crystal_size_min     0.07
_exptl_crystal_density_diffrn     1.302
_exptl_crystal_density_method     'not measured'
_exptl_crystal_F_000     368
_exptl_absorpt_coefficient_mu     0.366
_exptl_absorpt_correction_type     multi-scan
_exptl_absorpt_process_details
;
(Blessing, 1995)
;
_exptl_absorpt_correction_T_min     0.2737
_exptl_absorpt_correction_T_max     0.4673
_exptl_special_details     ?
_diffrn_ambient_temperature     295(2)
_diffrn_radiation_type     MoK\a
_diffrn_radiation_wavelength     0.71073
_diffrn_radiation_monochromator     graphite
_diffrn_measurement_device_type     'Nonius KappaCCD'
_diffrn_measurement_method     '\w and \f scans'
_diffrn_detector_area_resol_mean     ?
_diffrn_reflns_number     13643
_diffrn_reflns_av_R_equivalents     0.0159
_diffrn_reflns_theta_min     1.41
_diffrn_reflns_theta_max     27.27
_diffrn_reflns_theta_full     25
_diffrn_measured_fraction_theta_max     0.862
_diffrn_measured_fraction_theta_full     0.987
_diffrn_reflns_limit_h_min     -7
_diffrn_reflns_limit_h_max     7
_diffrn_reflns_limit_k_min     -12
_diffrn_reflns_limit_k_max     12
_diffrn_reflns_limit_l_min     -17
_diffrn_reflns_limit_l_max     17
_diffrn_standards_number     0
_refine_special_details
;
Refinement of <i>F</i>^2^ against ALL reflections. The weighted <i>R</i>-factor
<i>wR</i> and goodness of fit <i>S</i> are based on <i>F</i>^2^, conventional
<i>R</i>-factors <i>R</i> are based on <i>F</i>, with <i>F</i> set to zero for
negative <i>F</i>^2^. The threshold expression of <i>F</i>^2^ >
\s(<i>F</i>^2^) is used only for calculating <i>R</i>-factors(gt) <i>etc</i>.
and is not relevant to the choice of reflections for refinement.
<i>R</i>-factors based on <i>F</i>^2^ are statistically about twice as large
as those based on <i>F</i>, and <i>R</i>- factors based on ALL data will be
even larger.
;
_reflns_number_total     3448
_reflns_number_gt     2751
_reflns_threshold_expression     I>2\s(I)
_refine_ls_structure_factor_coef     Fsqd
_refine_ls_matrix_type     full
_refine_ls_R_factor_all     0.0613
_refine_ls_R_factor_gt     0.0492
_refine_ls_wR_factor_gt     0.1317
_refine_ls_wR_factor_ref     0.1418
_refine_ls_goodness_of_fit_ref     1.03
_refine_ls_restrained_S_all     1.03
_refine_ls_number_reflns     3448
_refine_ls_number_parameters     209
_refine_ls_number_restraints     0
_refine_ls_hydrogen_treatment     constr
_refine_ls_weighting_scheme     calc
_refine_ls_weighting_details
         'calc w=1/[\s^2^(Fo^2^)+(0.0652P)^2^+0.4130P] where P=(Fo^2^+2Fc^2^)/3'
_atom_sites_solution_hydrogens     geom
_atom_sites_solution_primary     direct
_atom_sites_solution_secondary     difmap
_refine_ls_shift/su_max     0
_refine_ls_shift/su_mean     0
_refine_diff_density_max     0.451
_refine_diff_density_min     -0.251
_refine_ls_extinction_method     none
loop_
    _atom_type_symbol
    _atom_type_description
    _atom_type_scat_dispersion_real
    _atom_type_scat_dispersion_imag
    _atom_type_scat_source
    C C 0.0033 0.0016 'International Tables Vol C Tables 4.2.6.8 and 6.1.1.4'
    H H 0 0 'International Tables Vol C Tables 4.2.6.8 and 6.1.1.4'
    N N 0.0061 0.0033 'International Tables Vol C Tables 4.2.6.8 and 6.1.1.4'
    Cl Cl 0.1484 0.1585 'International Tables Vol C Tables 4.2.6.8 and 6.1.1.4'
_computing_data_collection     'COLLECT (Nonius, 1997)'
_computing_cell_refinement     'SCALEPACK (Otwinowski & Minor, 1997)'
_computing_data_reduction     'DENZO and SCALEPACK (Otwinowski & Minor, 1997)'
_computing_structure_solution     'SIR2002 (Burla <i>et al.</i>, 2005)'
_computing_structure_refinement     'SHELXL97 (Sheldrick, 2008)'
_computing_molecular_graphics
 'ORTEP-3 for Windows (Farrugia, 2012) and DIAMOND (Brandenburg & Berndt, 2001)'
_computing_publication_material     'WinGX (Farrugia, 2012)'
loop_
    _atom_site_type_symbol
    _atom_site_label
    _atom_site_fract_x
    _atom_site_fract_y
    _atom_site_fract_z
    _atom_site_U_iso_or_equiv
    _atom_site_adp_type
    _atom_site_calc_flag
    _atom_site_refinement_flags
    _atom_site_occupancy
    _atom_site_symmetry_multiplicity
    _atom_site_disorder_assembly
    _atom_site_disorder_group
    C C1 -0.3001(4) 0.4766(3) 0.25020(16) 0.0613(6) Uani d . 1 1 . .
    H H1A -0.3547 0.383 0.2459 0.074 Uiso calc R 1 1 . .
    H H1B -0.4281 0.5221 0.2505 0.074 Uiso calc R 1 1 . .
    C C2 -0.0783(4) 0.6456(2) 0.34207(17) 0.0633(6) Uani d . 1 1 . .
    H H2A 0.0103 0.6653 0.3993 0.076 Uiso calc R 1 1 . .
    H H2B -0.1997 0.6964 0.3432 0.076 Uiso calc R 1 1 . .
    C C3 -0.0772(5) 0.6525(2) 0.17830(18) 0.0652(6) Uani d . 1 1 . .
    H H3A -0.1979 0.7039 0.1778 0.078 Uiso calc R 1 1 . .
    H H3B 0.013 0.6767 0.1254 0.078 Uiso calc R 1 1 . .
    C C4 0.1485(6) 0.8253(3) 0.2756(2) 0.0847(8) Uani d . 1 1 . .
    H H4A 0.0283 0.8751 0.2638 0.102 Uiso calc R 1 1 . .
    H H4B 0.2019 0.8438 0.3394 0.102 Uiso calc R 1 1 . .
    C C5 0.3281(8) 0.8689(4) 0.2147(3) 0.1185(14) Uani d . 1 1 . .
    H H5A 0.2688 0.865 0.1513 0.142 Uiso calc R 1 1 . .
    H H5B 0.4368 0.8096 0.2185 0.142 Uiso calc R 1 1 . .
    C C6 0.4450(8) 1.0093(4) 0.2390(3) 0.1321(17) Uani d . 1 1 . .
    H H6A 0.3366 1.0677 0.2395 0.198 Uiso calc R 1 1 . .
    H H6B 0.5531 1.0364 0.1935 0.198 Uiso calc R 1 1 . .
    H H6C 0.5184 1.0117 0.2991 0.198 Uiso calc R 1 1 . .
    C C11 -0.0360(4) 0.4255(2) 0.13332(14) 0.0505(5) Uani d . 1 1 . .
    C C12 0.1801(4) 0.4642(2) 0.10651(16) 0.0556(5) Uani d . 1 1 . .
    H H12 0.2467 0.5511 0.1166 0.067 Uiso calc R 1 1 . .
    C C13 0.2992(4) 0.3762(2) 0.06492(16) 0.0590(6) Uani d . 1 1 . .
    H H13 0.4436 0.4041 0.0465 0.071 Uiso calc R 1 1 . .
    C C14 0.2027(4) 0.2473(2) 0.05101(16) 0.0585(6) Uani d . 1 1 . .
    C C15 -0.0100(4) 0.2056(2) 0.07759(19) 0.0691(7) Uani d . 1 1 . .
    H H15 -0.0742 0.1181 0.0685 0.083 Uiso calc R 1 1 . .
    C C16 -0.1281(4) 0.2940(2) 0.11776(19) 0.0666(6) Uani d . 1 1 . .
    H H16 -0.2732 0.2653 0.135 0.08 Uiso calc R 1 1 . .
    C C21 -0.0324(4) 0.4175(2) 0.36755(14) 0.0491(5) Uani d . 1 1 . .
    C C22 -0.1257(4) 0.2865(2) 0.37598(18) 0.0622(6) Uani d . 1 1 . .
    H H22 -0.2735 0.2589 0.3566 0.075 Uiso calc R 1 1 . .
    C C23 -0.0036(4) 0.1967(2) 0.41250(19) 0.0660(6) Uani d . 1 1 . .
    H H23 -0.0682 0.1094 0.4173 0.079 Uiso calc R 1 1 . .
    C C24 0.2138(4) 0.2375(2) 0.44168(16) 0.0583(6) Uani d . 1 1 . .
    C C25 0.3124(4) 0.3650(2) 0.43325(16) 0.0565(5) Uani d . 1 1 . .
    H H25 0.4605 0.3913 0.4526 0.068 Uiso calc R 1 1 . .
    C C26 0.1900(4) 0.4544(2) 0.39570(15) 0.0536(5) Uani d . 1 1 . .
    H H26 0.2579 0.5408 0.3892 0.064 Uiso calc R 1 1 . .
    N N1 -0.1697(3) 0.51418(19) 0.16948(13) 0.0578(5) Uani d . 1 1 . .
    N N2 -0.1687(3) 0.50789(19) 0.33683(13) 0.0561(5) Uani d . 1 1 . .
    N N3 0.0600(4) 0.68403(18) 0.26379(14) 0.0615(5) Uani d . 1 1 . .
    Cl Cl1 0.34990(13) 0.13680(7) -0.00400(5) 0.0841(3) Uani d . 1 1 . .
    Cl Cl2 0.36408(14) 0.12627(7) 0.49405(6) 0.0865(3) Uani d . 1 1 . .
loop_
    _atom_site_aniso_label
    _atom_site_aniso_U_11
    _atom_site_aniso_U_22
    _atom_site_aniso_U_33
    _atom_site_aniso_U_12
    _atom_site_aniso_U_13
    _atom_site_aniso_U_23
    C1 0.0497(13) 0.0749(16) 0.0606(14) 0.0138(11) 0.0016(10) 0.0033(11)
    C2 0.0733(16) 0.0592(14) 0.0614(14) 0.0235(12) 0.0035(12) -0.0017(11)
    C3 0.0750(16) 0.0586(14) 0.0659(15) 0.0211(12) 0.0029(12) 0.0117(11)
    C4 0.108(2) 0.0557(15) 0.090(2) 0.0095(15) 0.0082(18) 0.0044(14)
    C5 0.146(4) 0.088(2) 0.115(3) -0.010(2) 0.040(3) -0.009(2)
    C6 0.173(4) 0.088(3) 0.115(3) -0.044(3) 0.017(3) 0.006(2)
    C11 0.0516(12) 0.0559(12) 0.0421(10) 0.0039(10) -0.0054(9) 0.0039(9)
    C12 0.0574(13) 0.0499(12) 0.0562(12) -0.0013(10) -0.0019(10) 0.0039(10)
    C13 0.0545(13) 0.0635(14) 0.0572(13) 0.0030(11) 0.0037(10) 0.0052(11)
    C14 0.0639(14) 0.0586(13) 0.0519(12) 0.0084(11) -0.0040(10) -0.0039(10)
    C15 0.0691(16) 0.0530(14) 0.0799(17) -0.0045(12) -0.0021(13) -0.0076(12)
    C16 0.0536(13) 0.0641(15) 0.0778(16) -0.0036(11) 0.0046(12) -0.0022(12)
    C21 0.0510(12) 0.0533(12) 0.0431(11) 0.0077(9) 0.0077(9) -0.0002(9)
    C22 0.0524(13) 0.0587(14) 0.0725(15) -0.0012(11) 0.0051(11) 0.0020(11)
    C23 0.0690(16) 0.0492(13) 0.0782(16) 0.0015(11) 0.0125(13) 0.0071(11)
    C24 0.0664(15) 0.0554(13) 0.0564(13) 0.0164(11) 0.0126(11) 0.0087(10)
    C25 0.0528(12) 0.0610(13) 0.0561(13) 0.0102(10) 0.0020(10) 0.0024(10)
    C26 0.0562(13) 0.0486(12) 0.0541(12) 0.0018(10) 0.0059(10) 0.0023(9)
    N1 0.0583(11) 0.0619(11) 0.0538(11) 0.0113(9) -0.0016(8) 0.0046(9)
    N2 0.0567(11) 0.0603(11) 0.0525(10) 0.0130(9) 0.0024(8) 0.0000(8)
    N3 0.0734(13) 0.0446(10) 0.0665(12) 0.0104(9) -0.0022(10) 0.0023(9)
    Cl1 0.0883(5) 0.0780(5) 0.0872(5) 0.0207(4) 0.0049(4) -0.0199(4)
    Cl2 0.0940(5) 0.0765(5) 0.0981(6) 0.0357(4) 0.0131(4) 0.0278(4)
_geom_special_details
;
All e.s.d.'s (except the e.s.d. in the dihedral angle between two l.s. planes)
are estimated using the full covariance matrix. The cell e.s.d.'s are taken
into account individually in the estimation of e.s.d.'s in distances, angles
and torsion angles; correlations between e.s.d.'s in cell parameters are only
used when they are defined by crystal symmetry. An approximate (isotropic)
treatment of cell e.s.d.'s is used for estimating e.s.d.'s involving l.s.
planes.
;
loop_
    _geom_bond_atom_site_label_1
    _geom_bond_atom_site_label_2
    _geom_bond_site_symmetry_2
    _geom_bond_distance
    _geom_bond_publ_flag
    C1 N1 . 1.458(3) ?
    C1 N2 . 1.461(3) ?
    C1 H1A . 0.97 ?
    C1 H1B . 0.97 ?
    C2 N2 . 1.439(3) ?
    C2 N3 . 1.458(3) ?
    C2 H2A . 0.97 ?
    C2 H2B . 0.97 ?
    C3 N1 . 1.450(3) ?
    C3 N3 . 1.465(3) ?
    C3 H3A . 0.97 ?
    C3 H3B . 0.97 ?
    C4 C5 . 1.448(5) ?
    C4 N3 . 1.475(3) ?
    C4 H4A . 0.97 ?
    C4 H4B . 0.97 ?
    C5 C6 . 1.536(4) ?
    C5 H5A . 0.97 ?
    C5 H5B . 0.97 ?
    C6 H6A . 0.96 ?
    C6 H6B . 0.96 ?
    C6 H6C . 0.96 ?
    C11 C12 . 1.383(3) ?
    C11 C16 . 1.393(3) ?
    C11 N1 . 1.417(3) ?
    C12 C13 . 1.384(3) ?
    C12 H12 . 0.93 ?
    C13 C14 . 1.372(3) ?
    C13 H13 . 0.93 ?
    C14 C15 . 1.368(4) ?
    C14 Cl1 . 1.747(2) ?
    C15 C16 . 1.374(4) ?
    C15 H15 . 0.93 ?
    C16 H16 . 0.93 ?
    C21 C26 . 1.389(3) ?
    C21 C22 . 1.392(3) ?
    C21 N2 . 1.412(3) ?
    C22 C23 . 1.380(4) ?
    C22 H22 . 0.93 ?
    C23 C24 . 1.371(4) ?
    C23 H23 . 0.93 ?
    C24 C25 . 1.367(3) ?
    C24 Cl2 . 1.747(2) ?
    C25 C26 . 1.384(3) ?
    C25 H25 . 0.93 ?
    C26 H26 . 0.93 ?
loop_
    _geom_angle_atom_site_label_1
    _geom_angle_atom_site_label_2
    _geom_angle_atom_site_label_3
    _geom_angle_site_symmetry_1
    _geom_angle_site_symmetry_3
    _geom_angle
    _geom_angle_publ_flag
    N1 C1 N2 . . 111.86(19) ?
    N1 C1 H1A . . 109.2 ?
    N2 C1 H1A . . 109.2 ?
    N1 C1 H1B . . 109.2 ?
    N2 C1 H1B . . 109.2 ?
    H1A C1 H1B . . 107.9 ?
    N2 C2 N3 . . 111.81(18) ?
    N2 C2 H2A . . 109.3 ?
    N3 C2 H2A . . 109.3 ?
    N2 C2 H2B . . 109.3 ?
    N3 C2 H2B . . 109.3 ?
    H2A C2 H2B . . 107.9 ?
    N1 C3 N3 . . 112.04(19) ?
    N1 C3 H3A . . 109.2 ?
    N3 C3 H3A . . 109.2 ?
    N1 C3 H3B . . 109.2 ?
    N3 C3 H3B . . 109.2 ?
    H3A C3 H3B . . 107.9 ?
    C5 C4 N3 . . 113.4(3) ?
    C5 C4 H4A . . 108.9 ?
    N3 C4 H4A . . 108.9 ?
    C5 C4 H4B . . 108.9 ?
    N3 C4 H4B . . 108.9 ?
    H4A C4 H4B . . 107.7 ?
    C4 C5 C6 . . 112.8(3) ?
    C4 C5 H5A . . 109 ?
    C6 C5 H5A . . 109 ?
    C4 C5 H5B . . 109 ?
    C6 C5 H5B . . 109 ?
    H5A C5 H5B . . 107.8 ?
    C5 C6 H6A . . 109.5 ?
    C5 C6 H6B . . 109.5 ?
    H6A C6 H6B . . 109.5 ?
    C5 C6 H6C . . 109.5 ?
    H6A C6 H6C . . 109.5 ?
    H6B C6 H6C . . 109.5 ?
    C12 C11 C16 . . 117.3(2) ?
    C12 C11 N1 . . 123.2(2) ?
    C16 C11 N1 . . 119.4(2) ?
    C11 C12 C13 . . 121.3(2) ?
    C11 C12 H12 . . 119.3 ?
    C13 C12 H12 . . 119.3 ?
    C14 C13 C12 . . 119.6(2) ?
    C14 C13 H13 . . 120.2 ?
    C12 C13 H13 . . 120.2 ?
    C15 C14 C13 . . 120.5(2) ?
    C15 C14 Cl1 . . 119.76(19) ?
    C13 C14 Cl1 . . 119.70(19) ?
    C14 C15 C16 . . 119.6(2) ?
    C14 C15 H15 . . 120.2 ?
    C16 C15 H15 . . 120.2 ?
    C15 C16 C11 . . 121.7(2) ?
    C15 C16 H16 . . 119.1 ?
    C11 C16 H16 . . 119.1 ?
    C26 C21 C22 . . 117.6(2) ?
    C26 C21 N2 . . 123.0(2) ?
    C22 C21 N2 . . 119.3(2) ?
    C23 C22 C21 . . 121.4(2) ?
    C23 C22 H22 . . 119.3 ?
    C21 C22 H22 . . 119.3 ?
    C24 C23 C22 . . 119.4(2) ?
    C24 C23 H23 . . 120.3 ?
    C22 C23 H23 . . 120.3 ?
    C25 C24 C23 . . 120.9(2) ?
    C25 C24 Cl2 . . 119.54(19) ?
    C23 C24 Cl2 . . 119.48(19) ?
    C24 C25 C26 . . 119.5(2) ?
    C24 C25 H25 . . 120.2 ?
    C26 C25 H25 . . 120.2 ?
    C25 C26 C21 . . 121.2(2) ?
    C25 C26 H26 . . 119.4 ?
    C21 C26 H26 . . 119.4 ?
    C11 N1 C3 . . 118.73(19) ?
    C11 N1 C1 . . 118.44(19) ?
    C3 N1 C1 . . 109.38(19) ?
    C21 N2 C2 . . 118.41(19) ?
    C21 N2 C1 . . 118.07(18) ?
    C2 N2 C1 . . 109.76(19) ?
    C2 N3 C3 . . 108.2(2) ?
    C2 N3 C4 . . 108.2(2) ?
    C3 N3 C4 . . 112.7(2) ?
loop_
    _geom_torsion_atom_site_label_1
    _geom_torsion_atom_site_label_2
    _geom_torsion_atom_site_label_3
    _geom_torsion_atom_site_label_4
    _geom_torsion_site_symmetry_1
    _geom_torsion_site_symmetry_2
    _geom_torsion_site_symmetry_3
    _geom_torsion_site_symmetry_4
    _geom_torsion
    _geom_torsion_publ_flag
    N3 C4 C5 C6 . . . . -170.1(3) ?
    C16 C11 C12 C13 . . . . 0.7(3) ?
    N1 C11 C12 C13 . . . . -175.0(2) ?
    C11 C12 C13 C14 . . . . -0.9(3) ?
    C12 C13 C14 C15 . . . . 0.2(4) ?
    C12 C13 C14 Cl1 . . . . 178.45(18) ?
    C13 C14 C15 C16 . . . . 0.6(4) ?
    Cl1 C14 C15 C16 . . . . -177.6(2) ?
    C14 C15 C16 C11 . . . . -0.8(4) ?
    C12 C11 C16 C15 . . . . 0.1(4) ?
    N1 C11 C16 C15 . . . . 176.0(2) ?
    C26 C21 C22 C23 . . . . 1.2(3) ?
    N2 C21 C22 C23 . . . . -174.9(2) ?
    C21 C22 C23 C24 . . . . 0.4(4) ?
    C22 C23 C24 C25 . . . . -1.4(4) ?
    C22 C23 C24 Cl2 . . . . 176.34(19) ?
    C23 C24 C25 C26 . . . . 0.7(4) ?
    Cl2 C24 C25 C26 . . . . -177.02(17) ?
    C24 C25 C26 C21 . . . . 0.9(3) ?
    C22 C21 C26 C25 . . . . -1.8(3) ?
    N2 C21 C26 C25 . . . . 174.05(19) ?
    C12 C11 N1 C3 . . . . 0.5(3) ?
    C16 C11 N1 C3 . . . . -175.1(2) ?
    C12 C11 N1 C1 . . . . -136.1(2) ?
    C16 C11 N1 C1 . . . . 48.3(3) ?
    N3 C3 N1 C11 . . . . -83.0(3) ?
    N3 C3 N1 C1 . . . . 57.2(3) ?
    N2 C1 N1 C11 . . . . 84.7(2) ?
    N2 C1 N1 C3 . . . . -55.7(3) ?
    C26 C21 N2 C2 . . . . -5.2(3) ?
    C22 C21 N2 C2 . . . . 170.6(2) ?
    C26 C21 N2 C1 . . . . 131.2(2) ?
    C22 C21 N2 C1 . . . . -53.0(3) ?
    N3 C2 N2 C21 . . . . 81.6(2) ?
    N3 C2 N2 C1 . . . . -58.1(3) ?
    N1 C1 N2 C21 . . . . -83.5(3) ?
    N1 C1 N2 C2 . . . . 56.4(3) ?
    N2 C2 N3 C3 . . . . 58.6(2) ?
    N2 C2 N3 C4 . . . . -179.0(2) ?
    N1 C3 N3 C2 . . . . -58.3(3) ?
    N1 C3 N3 C4 . . . . -177.8(2) ?
    C5 C4 N3 C2 . . . . 166.4(3) ?
    C5 C4 N3 C3 . . . . -74.0(4) ?
loop_
    _geom_hbond_atom_site_label_D
    _geom_hbond_atom_site_label_H
    _geom_hbond_atom_site_label_A
    _geom_hbond_site_symmetry_A
    _geom_hbond_distance_DH
    _geom_hbond_distance_HA
    _geom_hbond_distance_DA
    _geom_hbond_angle_DHA
    _geom_hbond_publ_flag
    C2 H2A Cg 2_566 0.96 2.92 3.668(3) 134.00 yes
_iucr_refine_instructions_details
;
TITL 4Cl_pro2_0m in P-1
CELL  0.71073   6.0785  10.3190  14.4360   91.570   91.946   99.055
ZERR     2.00   0.0003   0.0006   0.0008    0.003    0.002    0.003
LATT   1
SFAC  C    H    N    CL
UNIT  36   42   6    4
MERG   2
OMIT     0   1   0
ACTA    50.00
BOND   $H
CONF
WPDB   1
L.S.   5
TEMP    20.00
WGHT    0.065200    0.413000
FVAR       0.32069
MOLE    1
C1    1   -0.300072    0.476576    0.250204    11.00000    0.04974    0.07492 =
         0.06058    0.00327    0.00163    0.01379
AFIX  23
H1A   2   -0.354683    0.382998    0.245903    11.00000   -1.20000
H1B   2   -0.428091    0.522058    0.250496    11.00000   -1.20000
AFIX   0
C2    1   -0.078338    0.645589    0.342074    11.00000    0.07335    0.05922 =
         0.06138   -0.00173    0.00347    0.02346
AFIX  23
H2A   2    0.010321    0.665333    0.399322    11.00000   -1.20000
H2B   2   -0.199667    0.696382    0.343194    11.00000   -1.20000
AFIX   0
C3    1   -0.077207    0.652545    0.178301    11.00000    0.07498    0.05864 =
         0.06592    0.01169    0.00288    0.02107
AFIX  23
H3A   2   -0.197867    0.703893    0.177788    11.00000   -1.20000
H3B   2    0.012993    0.676683    0.125437    11.00000   -1.20000
AFIX   0
C4    1    0.148472    0.825270    0.275559    11.00000    0.10759    0.05566 =
         0.09026    0.00436    0.00821    0.00949
AFIX  23
H4A   2    0.028322    0.875092    0.263834    11.00000   -1.20000
H4B   2    0.201928    0.843822    0.339358    11.00000   -1.20000
AFIX   0
C5    1    0.328063    0.868904    0.214744    11.00000    0.14555    0.08755 =
         0.11524   -0.00874    0.04045   -0.00957
AFIX  23
H5A   2    0.268779    0.864950    0.151314    11.00000   -1.20000
H5B   2    0.436754    0.809581    0.218533    11.00000   -1.20000
AFIX   0
C6    1    0.445016    1.009343    0.238996    11.00000    0.17265    0.08834 =
         0.11522    0.00566    0.01729   -0.04426
AFIX 137
H6A   2    0.336643    1.067701    0.239523    11.00000   -1.50000
H6B   2    0.553062    1.036357    0.193525    11.00000   -1.50000
H6C   2    0.518442    1.011749    0.299096    11.00000   -1.50000
AFIX   0
C11   1   -0.035981    0.425457    0.133320    11.00000    0.05156    0.05590 =
         0.04215    0.00387   -0.00543    0.00395
C12   1    0.180079    0.464173    0.106510    11.00000    0.05738    0.04992 =
         0.05623    0.00387   -0.00186   -0.00127
AFIX  43
H12   2    0.246743    0.551121    0.116629    11.00000   -1.20000
AFIX   0
C13   1    0.299152    0.376159    0.064921    11.00000    0.05451    0.06347 =
         0.05719    0.00518    0.00372    0.00301
AFIX  43
H13   2    0.443586    0.404137    0.046526    11.00000   -1.20000
AFIX   0
C14   1    0.202673    0.247325    0.051007    11.00000    0.06391    0.05860 =
         0.05192   -0.00386   -0.00397    0.00840
C15   1   -0.009996    0.205639    0.077585    11.00000    0.06913    0.05298 =
         0.07985   -0.00760   -0.00206   -0.00451
AFIX  43
H15   2   -0.074245    0.118084    0.068522    11.00000   -1.20000
AFIX   0
C16   1   -0.128051    0.293989    0.117762    11.00000    0.05359    0.06412 =
         0.07783   -0.00219    0.00456   -0.00361
AFIX  43
H16   2   -0.273193    0.265263    0.135015    11.00000   -1.20000
AFIX   0
C21   1   -0.032356    0.417517    0.367548    11.00000    0.05105    0.05327 =
         0.04315   -0.00023    0.00770    0.00773
C22   1   -0.125720    0.286514    0.375983    11.00000    0.05236    0.05869 =
         0.07249    0.00203    0.00511   -0.00118
AFIX  43
H22   2   -0.273547    0.258897    0.356598    11.00000   -1.20000
AFIX   0
C23   1   -0.003594    0.196717    0.412504    11.00000    0.06905    0.04916 =
         0.07820    0.00714    0.01252    0.00150
AFIX  43
H23   2   -0.068195    0.109386    0.417273    11.00000   -1.20000
AFIX   0
C24   1    0.213817    0.237481    0.441677    11.00000    0.06641    0.05537 =
         0.05642    0.00873    0.01263    0.01639
C25   1    0.312372    0.364952    0.433255    11.00000    0.05275    0.06102 =
         0.05607    0.00236    0.00196    0.01021
AFIX  43
H25   2    0.460529    0.391344    0.452623    11.00000   -1.20000
AFIX   0
C26   1    0.190040    0.454402    0.395698    11.00000    0.05624    0.04858 =
         0.05405    0.00232    0.00590    0.00182
AFIX  43
H26   2    0.257939    0.540769    0.389187    11.00000   -1.20000
AFIX   0
N1    3   -0.169740    0.514176    0.169477    11.00000    0.05831    0.06187 =
         0.05382    0.00457   -0.00159    0.01125
N2    3   -0.168683    0.507893    0.336832    11.00000    0.05670    0.06026 =
         0.05247   -0.00004    0.00239    0.01299
N3    3    0.059957    0.684027    0.263786    11.00000    0.07337    0.04461 =
         0.06654    0.00230   -0.00216    0.01044
CL1   4    0.349901    0.136796   -0.004005    11.00000    0.08829    0.07800 =
         0.08718   -0.01986    0.00486    0.02074
CL2   4    0.364083    0.126266    0.494048    11.00000    0.09405    0.07647 =
         0.09808    0.02782    0.01313    0.03574
HKLF 4
REM  4Cl_pro2_0m in P-1
REM R1 =  0.0492 for   2751 Fo > 4sig(Fo)  and  0.0613 for all   3448 data
REM    209 parameters refined using      0 restraints
END
WGHT      0.0652      0.4131
REM Highest difference peak  0.451,  deepest hole -0.251,  1-sigma level  0.039
Q1    1   0.3525  0.8659  0.2964  11.00000  0.05    0.45
Q2    1   0.1853  0.9348  0.2441  11.00000  0.05    0.37
Q3    1   0.1358  0.8253  0.2098  11.00000  0.05    0.30
Q4    1   0.4490  0.2036 -0.0180  11.00000  0.05    0.23
Q5    1   0.4296  0.2129  0.5052  11.00000  0.05    0.22
Q6    1   0.0626  0.6635  0.2119  11.00000  0.05    0.21
Q7    1   0.2261  0.3105  0.0408  11.00000  0.05    0.17
Q8    1   0.3521  0.1101  0.0598  11.00000  0.05    0.17
Q9    1   0.1862  0.6563  0.2469  11.00000  0.05    0.17
Q10   1  -0.0800  0.3606  0.1201  11.00000  0.05    0.17
Q11   1   0.0790  0.4255  0.3651  11.00000  0.05    0.15
Q12   1  -0.1434  0.5743  0.1602  11.00000  0.05    0.15
Q13   1   0.0803  0.4379  0.3908  11.00000  0.05    0.14
Q14   1  -0.0788  0.3636  0.3731  11.00000  0.05    0.14
Q15   1  -0.2137  0.4999  0.1247  11.00000  0.05    0.14
Q16   1   0.2728  0.2007  0.4843  11.00000  0.05    0.14
Q17   1   0.1031  0.4244  0.1460  11.00000  0.05    0.14
Q18   1   0.0873  0.7256  0.2722  11.00000  0.05    0.13
Q19   1   0.2214  0.4050  0.4403  11.00000  0.05    0.13
Q20   1   0.1431  0.2180  0.0972  11.00000  0.05    0.13
;
