# Supplementary material for: Crystal structure of 3,5-bis­(4-chloro­phen­yl)-1-propyl-1,3,5-tri­aza­cyclo­hexane
Source: Acta Crystallogr Sect E Struct Rep Online. 2014 Aug 30;70(Pt 9):o1061–2. doi: 10.1107/S1600536814019060 (PMC4186157; doi:10.1107/S1600536814019060)
Supplement: Supplementary file 2 [file e-70-o1061-Isup2.hkl]

#
# h,k,l, Fc-squared, Fo-squared, sigma(Fo-squared) and status flag
#
data_I
_shelx_title ' 4Cl_pro2_0m in P-1'
_shelx_refln_list_code          4
_shelx_F_calc_maximum       95.70
_exptl_crystal_F_000       368.00
_reflns_d_resolution_high  0.7757
 
loop_
 _symmetry_equiv_pos_as_xyz
 'x, y, z'
 '-x, -y, -z'
 
_cell_length_a     6.0785
_cell_length_b    10.3190
_cell_length_c    14.4360
_cell_angle_alpha  91.570
_cell_angle_beta   91.946
_cell_angle_gamma  99.055
 
_shelx_F_squared_multiplier     1.000
 
loop_
 _refln_index_h
 _refln_index_k
 _refln_index_l
 _refln_F_squared_calc
 _refln_F_squared_meas
 _refln_F_squared_sigma
 _refln_observed_status
   1   0   0     2779.07     2899.95     22.64 o
   2   0   0      303.93      339.53      2.40 o
   3   0   0      451.59      462.97      4.02 o
   4   0   0      145.37      137.65      1.77 o
   5   0   0       20.19       16.49      0.88 o
   6   0   0       89.38       87.14      2.47 o
   7   0   0        0.14        0.76      0.91 o
  -7   1   0        3.07        4.01      1.31 o
  -6   1   0        7.40       11.73      0.93 o
  -5   1   0       22.22       20.05      0.74 o
  -4   1   0       96.89      115.80      2.08 o
  -3   1   0      215.53      174.64      2.13 o
  -2   1   0      857.51      842.92      5.86 o
  -1   1   0     1074.19     1022.99      6.00 o
   2   1   0     2749.46     2827.61     17.37 o
   3   1   0      872.91      979.56      9.11 o
   4   1   0       46.99       41.85      1.16 o
   5   1   0       37.14       33.80      1.18 o
   6   1   0       34.65       29.91      1.15 o
  -7   2   0        0.22       -0.64      0.64 o
  -6   2   0       99.44      103.38      1.80 o
  -5   2   0       24.95       21.03      1.21 o
  -4   2   0       58.49       58.50      1.23 o
  -3   2   0       39.60       29.35      0.89 o
  -2   2   0     2509.12     2621.39     15.41 o
  -1   2   0      541.97      473.30      2.40 o
   0   2   0       75.03       75.75      0.74 o
   1   2   0     1199.71     1145.21      6.45 o
   2   2   0      405.17      346.82      2.77 o
   3   2   0      528.64      578.43      4.56 o
   4   2   0       27.95       28.29      1.02 o
   5   2   0       34.09       33.91      1.23 o
   6   2   0        3.34        3.09      0.69 o
  -7   3   0        0.06       -0.13      0.65 o
  -6   3   0      138.94      129.62      2.65 o
  -5   3   0      638.75      632.69      5.84 o
  -4   3   0      133.39      144.18      1.52 o
  -3   3   0       40.13       44.83      0.89 o
  -2   3   0      162.06      154.23      1.18 o
  -1   3   0     2119.02     2253.58     12.66 o
   0   3   0     2553.90     2525.93     17.68 o
   1   3   0      286.66      282.56      1.93 o
   2   3   0     1076.90     1120.96     11.07 o
   3   3   0      221.02      209.07      1.97 o
   4   3   0        5.83        6.78      0.61 o
   5   3   0        2.76        2.96      0.58 o
   6   3   0       14.41       19.88      1.06 o
  -7   4   0       19.70       25.77      2.58 o
  -6   4   0        0.55        0.20      0.48 o
  -5   4   0      179.19      180.47      2.35 o
  -4   4   0      540.73      571.47      5.21 o
  -3   4   0     2217.08     2422.70     16.83 o
  -2   4   0      287.14      408.37      3.20 o
  -1   4   0      275.98      266.36      2.45 o
   0   4   0      444.21      404.07      3.43 o
   1   4   0     1078.36     1131.76      7.42 o
   2   4   0        0.02        0.90      0.31 o
   3   4   0     1133.91     1108.19      8.03 o
   4   4   0        0.29        0.98      0.50 o
   5   4   0        0.00       -0.09      0.62 o
   6   4   0        0.02       -0.19      0.61 o
  -7   5   0        3.09        4.59      2.58 o
  -6   5   0        2.29        2.47      0.71 o
  -5   5   0       23.76       20.44      0.93 o
  -4   5   0       27.35       29.24      0.89 o
  -3   5   0       95.38       75.21      1.06 o
  -2   5   0     2454.52     2619.58     16.46 o
  -1   5   0       33.22       44.17      0.87 o
   0   5   0      408.35      416.36      3.32 o
   1   5   0      113.69       86.50      1.05 o
   2   5   0       27.37       20.88      0.67 o
   3   5   0      290.42      256.99      2.90 o
   4   5   0      781.38      781.32      6.40 o
   5   5   0        3.71        3.44      0.59 o
   6   5   0        3.65        5.06      0.88 o
  -7   6   0        0.09       -1.17      1.17 o
  -6   6   0       33.75       34.69      1.44 o
  -5   6   0       44.80       44.57      1.67 o
  -4   6   0        1.30        1.35      0.48 o
  -3   6   0        7.03        5.67      0.48 o
  -2   6   0      323.17      297.91      2.30 o
  -1   6   0       29.48       28.77      0.74 o
   0   6   0      422.92      400.96      3.76 o
   1   6   0       24.37       18.25      0.81 o
   2   6   0       91.11       86.76      1.26 o
   3   6   0        1.05        2.72      0.44 o
   4   6   0      132.57      125.71      1.82 o
   5   6   0       29.36       30.76      1.12 o
   6   6   0       26.92       28.78      2.53 o
  -7   7   0        2.00        2.63      1.56 o
  -6   7   0        0.51        1.27      0.73 o
  -5   7   0       17.27       18.25      2.47 o
  -4   7   0      236.24      252.21      2.54 o
  -3   7   0       71.13       74.78      1.14 o
  -2   7   0      130.75      131.32      1.45 o
  -1   7   0      517.62      517.64      7.45 o
   0   7   0      102.52       91.99      1.46 o
   1   7   0        4.32        3.46      0.39 o
   2   7   0       17.22       21.08      0.80 o
   3   7   0        8.91       11.34      0.62 o
   4   7   0        0.92        1.12      0.48 o
   5   7   0        0.00       -0.18      0.50 o
  -6   8   0        3.22        3.05      0.84 o
  -5   8   0        1.00        1.51      0.89 o
  -4   8   0       42.59       41.92      1.21 o
  -3   8   0       12.90       13.89      0.64 o
  -2   8   0      992.69      967.04      7.88 o
  -1   8   0      707.35      717.58      7.16 o
   0   8   0      188.81      179.98      2.29 o
   1   8   0       69.64       66.50      1.38 o
   2   8   0        2.59        1.37      0.49 o
   3   8   0       12.23       19.87      0.87 o
   4   8   0       28.13       34.50      1.03 o
   5   8   0        5.59        7.40      0.98 o
  -6   9   0       15.49       17.50      2.24 o
  -5   9   0        0.58        1.33      0.84 o
  -4   9   0       13.73       14.34      1.10 o
  -3   9   0      209.26      211.78      2.71 o
  -2   9   0       27.61       32.18      0.81 o
  -1   9   0      330.23      324.77      3.50 o
   0   9   0       28.66       36.24      1.45 o
   1   9   0      233.57      216.59      2.76 o
   2   9   0        0.17        0.11      0.53 o
   3   9   0        0.98       -0.50      0.50 o
   4   9   0        2.36        3.57      0.79 o
  -5  10   0       18.75       20.04      1.65 o
  -4  10   0        2.57        3.27      0.81 o
  -3  10   0        0.41        0.44      0.63 o
  -2  10   0        6.54        5.50      0.77 o
  -1  10   0       51.43       51.37      1.27 o
   0  10   0        2.29        1.65      0.55 o
   1  10   0        4.07        0.17      0.57 o
   2  10   0       78.39       59.48      1.55 o
   3  10   0        0.01       -0.37      0.72 o
   4  10   0        2.65        2.82      1.46 o
  -4  11   0        2.69        4.28      1.56 o
  -3  11   0       19.11       21.67      1.63 o
  -2  11   0       12.64        9.75      1.13 o
  -1  11   0        7.94       12.95      1.11 o
   0  11   0        8.31        7.88      0.78 o
   1  11   0        1.14        0.45      0.63 o
   2  11   0        0.63        2.89      0.82 o
   3  11   0        5.10        5.93      1.56 o
  -1  12   0        1.22        1.02      1.12 o
   0  12   0       11.82       14.57      1.10 o
   1  12   0        6.60       12.87      1.31 o
  -1 -12   1        0.09        1.48      1.00 o
   0 -12   1        2.65        2.55      0.78 o
   1 -12   1        0.46        2.72      1.36 o
  -2 -11   1        0.02        0.25      0.74 o
  -1 -11   1        5.10        6.74      0.78 o
   0 -11   1        1.55        1.82      0.59 o
   1 -11   1        4.69        3.29      0.74 o
   2 -11   1        6.12        6.84      1.16 o
   3 -11   1        0.50        0.52      0.72 o
   4 -11   1        0.59        1.20      1.02 o
  -4 -10   1        3.48        3.89      1.46 o
  -3 -10   1        0.06       -0.63      0.63 o
  -2 -10   1        0.08        0.73      0.67 o
  -1 -10   1        0.10        0.66      0.59 o
   0 -10   1        3.33        5.33      0.66 o
   1 -10   1        4.38        6.37      0.69 o
   2 -10   1       11.86       10.20      0.90 o
   3 -10   1       53.97       60.57      1.71 o
   4 -10   1        3.50        3.82      0.84 o
   5 -10   1        0.78        0.89      1.00 o
  -4  -9   1        2.08        2.45      0.99 o
  -3  -9   1        1.69        2.71      0.61 o
  -2  -9   1        0.59        1.73      0.61 o
  -1  -9   1        0.51        6.83      0.97 o
   0  -9   1       22.63       22.51      0.96 o
   1  -9   1       22.64       20.10      0.91 o
   2  -9   1        9.74       10.97      0.59 o
   3  -9   1       10.59       14.17      0.82 o
   4  -9   1       25.19       25.64      1.34 o
   5  -9   1        0.15       -0.33      0.95 o
   6  -9   1        1.17        3.79      1.65 o
  -5  -8   1        0.00       -0.37      0.86 o
  -4  -8   1        0.39       -0.48      0.48 o
  -3  -8   1        1.06       -0.46      0.46 o
  -2  -8   1        0.00       -0.42      0.42 o
  -1  -8   1        0.01        1.60      0.63 o
   0  -8   1        8.15        9.32      0.91 o
   1  -8   1      217.83      222.10      2.56 o
   2  -8   1       71.22       79.79      1.17 o
   3  -8   1        0.38        0.05      0.40 o
   4  -8   1        3.01        6.04      0.80 o
   5  -8   1       14.99       15.54      1.12 o
   6  -8   1        0.18        0.41      0.73 o
  -5  -7   1        0.02       -0.34      0.59 o
  -4  -7   1        2.64        1.99      0.50 o
  -3  -7   1        2.26        2.21      0.49 o
  -2  -7   1        0.74        0.77      0.49 o
  -1  -7   1       16.30       17.58      0.68 o
   0  -7   1       16.54       22.30      0.96 o
   1  -7   1       98.08       96.12      1.43 o
   2  -7   1      134.43      125.95      1.42 o
   3  -7   1       18.01       18.52      0.68 o
   4  -7   1       10.94       10.45      0.60 o
   5  -7   1       11.01       10.84      0.97 o
   6  -7   1        7.78        9.77      1.78 o
   7  -7   1        0.01       -1.17      1.17 o
  -6  -6   1        1.46        2.04      1.26 o
  -5  -6   1        6.91        6.42      0.69 o
  -4  -6   1       25.41       25.44      1.04 o
  -3  -6   1      105.04      107.81      1.51 o
  -2  -6   1        0.23        2.19      0.39 o
  -1  -6   1      103.60      111.35      1.46 o
   0  -6   1       13.60       13.72      0.74 o
   1  -6   1        2.03        1.17      0.34 o
   2  -6   1        2.36        0.99      0.33 o
   3  -6   1       35.04       35.82      0.77 o
   4  -6   1        8.35        9.91      0.97 o
   5  -6   1        0.97        0.97      0.62 o
   6  -6   1        2.62        3.05      0.79 o
   7  -6   1        2.38        6.90      1.56 o
  -6  -5   1       12.49       13.79      1.04 o
  -5  -5   1       14.05       14.08      0.90 o
  -4  -5   1       21.44       34.51      3.62 o
  -3  -5   1        1.15        7.86      0.61 o
  -2  -5   1       38.15       44.30      0.85 o
  -1  -5   1      590.28      629.90      4.84 o
   0  -5   1     1114.42     1182.55     11.23 o
   1  -5   1       19.58       25.29      0.77 o
   2  -5   1        2.15        3.05      0.24 o
   3  -5   1      128.19      139.17      1.69 o
   4  -5   1        6.59        9.23      0.54 o
   5  -5   1       28.83       26.10      0.97 o
   6  -5   1        7.77        9.90      0.81 o
   7  -5   1        3.39        1.75      0.96 o
  -6  -4   1        4.42        4.43      0.72 o
  -5  -4   1        3.24        3.41      0.62 o
  -4  -4   1       57.75       60.90      1.31 o
  -3  -4   1       43.87       64.18      1.78 o
  -2  -4   1       84.63       87.73      1.25 o
  -1  -4   1      874.87     1065.47      7.00 o
   0  -4   1      177.83      191.68      3.01 o
   1  -4   1       79.06       92.87      1.33 o
   2  -4   1       62.38       90.79      0.94 o
   3  -4   1      399.27      376.92      3.13 o
   4  -4   1      195.75      197.09      2.53 o
   5  -4   1        6.59       11.22      0.73 o
   6  -4   1        7.70        7.14      0.73 o
   7  -4   1        2.89        4.30      1.02 o
  -6  -3   1        0.05       -0.36      0.59 o
  -5  -3   1        7.64        8.08      0.82 o
  -4  -3   1       14.00       12.67      0.81 o
  -3  -3   1        2.59        1.12      0.86 o
  -2  -3   1       26.41       15.67      0.57 o
  -1  -3   1        0.05        1.39      0.17 o
   0  -3   1        0.08        0.38      0.20 o
   1  -3   1       11.27       19.75      0.47 o
   2  -3   1      394.14      345.99      2.28 o
   3  -3   1       11.30       21.42      1.46 o
   4  -3   1       15.85       22.09      0.60 o
   5  -3   1       18.95       13.27      0.68 o
   6  -3   1        1.73        3.29      0.55 o
   7  -3   1        3.48        3.48      1.00 o
  -6  -2   1       17.29       17.66      2.74 o
  -5  -2   1        0.64        1.71      0.59 o
  -4  -2   1        4.90        5.25      1.01 o
  -3  -2   1        5.04        4.64      0.72 o
  -2  -2   1       99.17      104.53      1.29 o
  -1  -2   1        4.96        3.59      0.18 o
   0  -2   1      278.46      282.80      1.72 o
   1  -2   1      879.18      866.83      4.33 o
   2  -2   1      728.12      660.08      3.72 o
   3  -2   1       48.43       50.73      0.79 o
   4  -2   1       19.11       21.70      0.64 o
   5  -2   1        1.95        1.31      0.59 o
   6  -2   1       10.88       12.51      0.82 o
   7  -2   1        4.22        5.14      0.89 o
  -7  -1   1        4.72        4.46      1.12 o
  -6  -1   1       12.25       11.90      0.99 o
  -5  -1   1        1.90        2.41      0.64 o
  -4  -1   1       19.24       24.99      1.31 o
  -3  -1   1      183.30      193.01      2.96 o
  -2  -1   1        0.32        0.59      0.23 o
  -1  -1   1      865.72      935.01      5.27 o
   0  -1   1        3.11       -0.14      0.14 o
   1  -1   1     1423.28     1386.59      5.97 o
   2  -1   1      215.05      212.46      1.35 o
   3  -1   1       63.28       73.42      1.31 o
   4  -1   1       12.43       15.95      0.59 o
   5  -1   1        0.20        0.05      0.46 o
   6  -1   1       11.16       12.49      1.04 o
   7  -1   1        0.50        0.46      0.73 o
  -7   0   1        0.00       -0.36      1.56 o
  -6   0   1        6.60        7.44      0.88 o
  -5   0   1        2.96        4.71      0.54 o
  -4   0   1       18.06       20.86      0.59 o
  -3   0   1       88.08      100.56      1.29 o
  -2   0   1      898.41      859.66      6.19 o
  -1   0   1        8.79        1.84      0.12 o
   0   0   1        0.18       -0.04      0.04 o
   1   0   1        0.05        0.20      0.07 o
   2   0   1      379.45      405.22      2.41 o
   3   0   1      155.98      147.54      1.85 o
   4   0   1       29.79       30.26      0.82 o
   5   0   1        5.66        3.74      0.49 o
   6   0   1        0.01       -0.37      0.64 o
  -7   1   1        0.28       -0.72      0.72 o
  -6   1   1        9.68        8.17      0.74 o
  -5   1   1       27.88       27.21      0.92 o
  -4   1   1        0.88        0.88      0.45 o
  -3   1   1       57.60       67.53      1.18 o
  -2   1   1      267.75      256.62      2.87 o
  -1   1   1     1509.65     1510.76     10.19 o
   0   1   1        1.64        1.19      0.29 o
   1   1   1      944.26     1009.37      4.45 o
   2   1   1       43.77       37.59      0.42 o
   3   1   1       37.44       52.37      1.02 o
   4   1   1       25.73       32.38      1.39 o
   5   1   1        1.87        3.89      0.58 o
   6   1   1        0.77        0.41      0.63 o
  -7   2   1        0.35        0.45      0.62 o
  -6   2   1        0.05        2.00      0.56 o
  -5   2   1        5.91        5.70      1.00 o
  -4   2   1        3.64        3.49      0.52 o
  -3   2   1        0.21        0.10      0.33 o
  -2   2   1      386.51      390.17      5.39 o
  -1   2   1      667.34      670.22      3.17 o
   0   2   1      219.02      213.44      1.19 o
   1   2   1        0.34        0.65      0.10 o
   2   2   1      136.25      123.18      0.98 o
   3   2   1        2.82        2.18      0.30 o
   4   2   1        0.18        0.57      0.43 o
   5   2   1        1.60        0.82      0.52 o
   6   2   1       11.88       12.67      0.89 o
  -7   3   1       10.22       12.63      0.85 o
  -6   3   1       16.07       15.77      0.88 o
  -5   3   1       14.85       20.64      1.05 o
  -4   3   1        0.58        2.09      0.51 o
  -3   3   1      413.44      412.72      3.33 o
  -2   3   1      153.68      148.03      1.17 o
  -1   3   1        2.42       -0.08      0.15 o
   0   3   1       51.59       39.66      0.44 o
   1   3   1       54.42       47.95      0.47 o
   2   3   1       27.78       16.20      0.34 o
   3   3   1       33.32       27.77      1.54 o
   4   3   1       20.55       16.92      0.72 o
   5   3   1        1.27        1.99      0.55 o
   6   3   1        1.17        1.59      0.69 o
  -7   4   1        8.96       10.88      1.90 o
  -6   4   1       17.81       15.68      0.90 o
  -5   4   1      178.69      183.21      2.39 o
  -4   4   1       27.56       38.76      1.00 o
  -3   4   1      347.63      346.18      2.56 o
  -2   4   1      835.39      843.39      5.52 o
  -1   4   1        1.85        5.81      0.35 o
   0   4   1      386.21      426.86      3.02 o
   1   4   1     1601.00     1784.09     10.37 o
   2   4   1      127.79      123.66      1.25 o
   3   4   1       17.95       19.89      0.55 o
   4   4   1       67.51       69.47      1.26 o
   5   4   1        2.57        3.72      0.56 o
   6   4   1        9.53       11.47      0.95 o
  -7   5   1        0.22        2.53      1.03 o
  -6   5   1       13.06       17.14      0.96 o
  -5   5   1       34.96       33.64      1.03 o
  -4   5   1      147.65      152.11      2.03 o
  -3   5   1        2.04        4.86      0.88 o
  -2   5   1       14.24       14.69      0.41 o
  -1   5   1       54.42       47.86      0.84 o
   0   5   1      858.19      956.44      7.84 o
   1   5   1      848.93      908.06      5.49 o
   2   5   1       57.26       71.84      1.22 o
   3   5   1        7.52        9.85      0.61 o
   4   5   1       48.07       53.22      1.61 o
   5   5   1       14.21       16.90      0.88 o
   6   5   1       11.62       14.63      1.14 o
  -7   6   1        3.12        3.11      1.56 o
  -6   6   1        2.51        1.58      0.75 o
  -5   6   1        0.04       -0.47      0.47 o
  -4   6   1        9.25        8.41      0.81 o
  -3   6   1        5.58        5.86      0.43 o
  -2   6   1       82.91       89.45      0.98 o
  -1   6   1       22.00       25.67      0.73 o
   0   6   1        0.96        0.80      0.35 o
   1   6   1       30.90       43.40      0.59 o
   2   6   1        0.07        3.42      0.39 o
   3   6   1       79.83       89.95      1.26 o
   4   6   1       39.20       35.43      0.95 o
   5   6   1       16.80       15.86      0.89 o
   6   6   1        0.58        1.36      0.93 o
  -6   7   1        3.46        5.23      1.15 o
  -5   7   1       18.02       15.65      0.89 o
  -4   7   1        3.89        3.89      0.58 o
  -3   7   1       23.55       23.44      0.95 o
  -2   7   1        1.81        4.21      0.40 o
  -1   7   1      163.42      158.41      1.95 o
   0   7   1      113.43      123.59      2.15 o
   1   7   1        3.56        1.31      0.35 o
   2   7   1        0.29        4.78      0.49 o
   3   7   1        0.01       -0.45      0.45 o
   4   7   1        0.40        0.21      0.45 o
   5   7   1        0.32        0.16      0.48 o
  -6   8   1        6.91        5.15      1.17 o
  -5   8   1        0.13        0.15      0.70 o
  -4   8   1       72.24       63.88      1.39 o
  -3   8   1        3.18        4.68      0.66 o
  -2   8   1      282.51      289.24      2.43 o
  -1   8   1        3.92        9.40      0.80 o
   0   8   1        9.46       10.75      0.70 o
   1   8   1       28.35       23.85      0.87 o
   2   8   1        1.55        2.81      0.50 o
   3   8   1        0.98       -0.23      0.46 o
   4   8   1        0.16        0.64      0.48 o
   5   8   1        0.22        0.53      0.83 o
  -6   9   1        0.58        0.58      1.36 o
  -5   9   1        7.90        7.16      0.94 o
  -4   9   1        3.33        2.61      0.61 o
  -3   9   1       10.04        7.74      0.70 o
  -2   9   1      102.46       95.77      1.39 o
  -1   9   1      179.57      172.55      2.88 o
   0   9   1        0.03        0.52      0.51 o
   1   9   1        1.85        2.35      0.66 o
   2   9   1       19.45       20.69      1.02 o
   3   9   1        1.57        4.02      0.61 o
   4   9   1        5.53        7.52      0.89 o
  -5  10   1        0.39        0.97      1.46 o
  -4  10   1       35.15       36.40      2.09 o
  -3  10   1        5.84        7.56      0.87 o
  -2  10   1        6.11        4.76      0.80 o
  -1  10   1       41.96       41.71      1.18 o
   0  10   1        2.59        1.95      0.58 o
   1  10   1       17.08       18.83      1.11 o
   2  10   1        0.99        1.57      0.57 o
   3  10   1        1.78        0.37      1.60 o
  -3  11   1       26.82       21.03      2.38 o
  -2  11   1        3.61        6.65      0.91 o
  -1  11   1        0.00        1.04      0.55 o
   0  11   1       12.03       16.57      0.97 o
   1  11   1        3.06        3.62      0.71 o
   2  11   1        1.98        2.72      0.81 o
   3  11   1        0.08       -1.07      1.07 o
  -2  12   1        0.19       -0.83      0.83 o
  -1  12   1       14.64       16.74      1.44 o
   0  12   1        0.83        1.77      0.75 o
   1  12   1        0.51        2.33      1.46 o
  -1 -12   2        1.48        3.67      1.07 o
   0 -12   2       33.01       42.07      1.50 o
   1 -12   2        2.51        1.46      1.36 o
  -2 -11   2        3.54        5.91      1.16 o
  -1 -11   2        5.09        2.09      0.66 o
   0 -11   2        5.32        7.14      0.76 o
   1 -11   2       21.52       25.16      1.74 o
   2 -11   2       11.59       16.60      1.47 o
   3 -11   2        2.81        1.69      0.84 o
   4 -11   2       44.63       44.40      2.09 o
  -3 -10   2        0.00       -0.03      0.68 o
  -2 -10   2       32.41       38.98      2.39 o
  -1 -10   2        0.69        0.43      0.58 o
   0 -10   2       28.92       25.40      1.06 o
   1 -10   2       39.79       42.28      1.62 o
   2 -10   2        0.42       -0.10      0.56 o
   3 -10   2       31.75       30.44      1.36 o
   4 -10   2        6.31        7.45      0.97 o
   5 -10   2       18.05       14.26      1.48 o
  -4  -9   2        2.06        5.41      0.87 o
  -3  -9   2        1.21        1.58      0.58 o
  -2  -9   2       17.21       19.44      1.19 o
  -1  -9   2       82.87       81.37      2.53 o
   0  -9   2       18.12       22.03      0.96 o
   1  -9   2      150.58      143.41      2.00 o
   2  -9   2      189.72      201.38      2.96 o
   3  -9   2        2.03        1.66      0.54 o
   4  -9   2        0.06        0.26      0.63 o
   5  -9   2        1.86        1.70      0.77 o
   6  -9   2       16.18        9.72      2.04 o
  -5  -8   2        0.00       -0.78      1.26 o
  -4  -8   2        8.70       13.80      0.97 o
  -3  -8   2        2.97        3.55      0.65 o
  -2  -8   2        9.13       10.54      0.91 o
  -1  -8   2       17.91       16.91      1.56 o
   0  -8   2      197.39      205.38      2.97 o
   1  -8   2       56.50       53.10      1.52 o
   2  -8   2      112.73      116.64      1.43 o
   3  -8   2      173.03      165.14      3.40 o
   4  -8   2       30.30       33.10      1.46 o
   5  -8   2        0.80        1.20      0.71 o
   6  -8   2        5.29        5.43      1.13 o
  -5  -7   2        0.77        1.68      0.80 o
  -4  -7   2       37.88       31.38      0.99 o
  -3  -7   2        0.28        0.25      0.41 o
  -2  -7   2      135.81      146.44      2.09 o
  -1  -7   2        3.65        5.45      0.44 o
   0  -7   2      146.20      141.74      2.20 o
   1  -7   2      263.10      234.16      3.00 o
   2  -7   2       64.31       56.78      0.94 o
   3  -7   2       45.46       44.00      0.92 o
   4  -7   2      134.55      132.67      2.56 o
   5  -7   2       16.78       23.04      3.25 o
   6  -7   2        0.34       -0.05      0.71 o
  -5  -6   2        3.61        5.74      0.72 o
  -4  -6   2        2.62        5.62      0.77 o
  -3  -6   2      160.60      151.73      2.10 o
  -2  -6   2      161.31      158.83      1.81 o
  -1  -6   2       15.61       11.80      0.74 o
   0  -6   2      206.65      230.97      2.66 o
   1  -6   2      705.03      677.79      7.04 o
   2  -6   2      370.55      356.37      2.92 o
   3  -6   2        0.02        0.28      0.32 o
   4  -6   2       80.70       87.16      1.27 o
   5  -6   2       23.75       25.72      1.20 o
   6  -6   2       20.35       22.64      1.09 o
   7  -6   2        0.15        0.78      1.46 o
  -6  -5   2        0.52        0.16      0.75 o
  -5  -5   2       17.00       21.31      1.05 o
  -4  -5   2      130.85      140.04      2.08 o
  -3  -5   2      102.13       91.44      1.51 o
  -2  -5   2      405.06      423.37      4.04 o
  -1  -5   2      792.96      801.36      5.31 o
   0  -5   2        5.13        9.56      0.38 o
   1  -5   2        3.25        1.38      0.37 o
   2  -5   2      917.94      999.62      7.15 o
   3  -5   2      121.90      131.54      1.78 o
   4  -5   2        0.36        0.01      0.37 o
   5  -5   2       41.05       47.15      1.38 o
   6  -5   2        0.66       -0.10      0.70 o
   7  -5   2        5.17        1.56      1.36 o
  -6  -4   2        8.39       13.21      1.54 o
  -5  -4   2        0.06        1.21      0.61 o
  -4  -4   2       37.82       36.69      1.05 o
  -3  -4   2      175.74      171.42      2.13 o
  -2  -4   2       14.67       12.35      0.70 o
  -1  -4   2     2177.70     2215.85     13.16 o
   0  -4   2     1236.81     1196.12      8.39 o
   1  -4   2      516.43      498.39      4.72 o
   2  -4   2      164.84      211.17      1.69 o
   3  -4   2      537.11      526.63      4.13 o
   4  -4   2      311.70      282.90      2.62 o
   5  -4   2       67.78       68.48      1.20 o
   6  -4   2       22.66       19.80      1.01 o
   7  -4   2        0.22       -0.39      1.17 o
  -6  -3   2        0.59        0.57      0.67 o
  -5  -3   2        0.44        0.92      0.57 o
  -4  -3   2        9.18       10.27      0.68 o
  -3  -3   2      333.31      305.33      5.07 o
  -2  -3   2      138.88      105.20      1.37 o
  -1  -3   2       93.45       98.32      0.78 o
   0  -3   2     1294.07     1298.96      7.79 o
   1  -3   2      814.47      764.98      5.12 o
   2  -3   2     2760.74     2750.48     17.42 o
   3  -3   2      222.44      206.71      1.66 o
   4  -3   2      343.41      325.06      2.90 o
   5  -3   2      166.40      172.17      1.99 o
   6  -3   2        0.97       -0.32      0.55 o
  -7  -2   2        0.20        1.17      1.26 o
  -6  -2   2       28.94       27.59      1.34 o
  -5  -2   2       38.62       41.61      1.28 o
  -4  -2   2       14.73       14.28      0.84 o
  -3  -2   2      194.63      175.75      2.43 o
  -2  -2   2     1094.36     1081.02      7.89 o
  -1  -2   2      387.71      409.80      2.74 o
   0  -2   2     1991.61     1968.17     10.29 o
   1  -2   2     2058.64     2045.41     10.29 o
   2  -2   2      382.80      370.09      2.06 o
   3  -2   2       88.88      108.88      0.99 o
   4  -2   2        0.22        0.20      0.31 o
   5  -2   2      155.69      168.32      2.16 o
   6  -2   2        6.65        7.31      0.84 o
  -7  -1   2        4.58        4.71      1.10 o
  -6  -1   2        1.43        3.07      0.79 o
  -5  -1   2       56.08       56.27      1.47 o
  -4  -1   2      186.57      181.04      3.38 o
  -3  -1   2       79.29       92.22      1.35 o
  -2  -1   2      508.44      530.85      4.97 o
  -1  -1   2     2837.23     3013.25     19.63 o
   0  -1   2     1349.28     1350.18      6.65 o
   1  -1   2     6129.00     6016.01     32.39 o
   2  -1   2      849.80      879.65      4.57 o
   3  -1   2      277.70      279.21      2.31 o
   4  -1   2       30.98       28.80      0.80 o
   5  -1   2       34.28       33.63      0.95 o
   6  -1   2       22.64       21.63      1.15 o
   7  -1   2        0.00       -1.17      1.17 o
  -7   0   2        6.17        8.42      1.23 o
  -6   0   2        9.85        8.89      0.89 o
  -5   0   2       36.65       37.88      0.96 o
  -4   0   2       52.31       44.19      0.80 o
  -3   0   2      642.03      607.45      6.34 o
  -2   0   2      436.17      401.72      3.43 o
  -1   0   2     1427.32     1506.31      9.73 o
   0   0   2      508.38      505.71      6.09 o
   1   0   2     1137.30     1128.67      4.47 o
   2   0   2      326.84      350.91      2.00 o
   3   0   2      671.16      628.08      5.21 o
   4   0   2       32.25       23.62      0.74 o
   5   0   2       32.50       36.75      0.92 o
   6   0   2       25.68       23.31      1.27 o
  -7   1   2        0.18       -0.36      0.74 o
  -6   1   2       43.64       43.27      1.23 o
  -5   1   2       17.68       17.14      0.84 o
  -4   1   2       17.01       18.11      0.84 o
  -3   1   2      552.54      515.39      4.45 o
  -2   1   2     1578.95     1483.09     13.34 o
  -1   1   2     4113.76     4326.17     25.17 o
   0   1   2     1888.50     1844.61      7.83 o
   1   1   2     3930.85     3866.58     15.53 o
   2   1   2      486.26      453.99      2.30 o
   3   1   2      250.71      237.60      2.36 o
   4   1   2      185.81      178.12      2.17 o
   5   1   2       36.23       38.91      1.08 o
   6   1   2        0.84        2.34      0.75 o
  -7   2   2        3.78        3.56      0.71 o
  -6   2   2        2.99        3.84      0.63 o
  -5   2   2      224.78      226.10      3.15 o
  -4   2   2        0.73        0.33      0.44 o
  -3   2   2      345.50      341.13      3.65 o
  -2   2   2      300.52      289.94      2.89 o
  -1   2   2     2587.54     2586.25     15.38 o
   0   2   2      817.03      925.47      4.21 o
   1   2   2      835.72      778.91      3.27 o
   2   2   2      799.04      822.92      4.42 o
   3   2   2       62.54       66.86      0.87 o
   4   2   2       15.87       17.39      0.78 o
   5   2   2       23.65       29.15      1.05 o
   6   2   2       29.31       26.73      1.15 o
  -7   3   2       21.87       22.62      1.13 o
  -6   3   2        5.35        6.80      1.01 o
  -5   3   2       94.98       93.39      1.85 o
  -4   3   2      320.46      290.48      3.44 o
  -3   3   2      168.70      182.07      2.11 o
  -2   3   2     2828.26     2909.54     18.57 o
  -1   3   2      796.61      795.87      5.13 o
   0   3   2      815.48      880.03      4.45 o
   1   3   2      144.03      136.29      0.92 o
   2   3   2       58.56       51.78      0.56 o
   3   3   2      264.35      245.93      2.08 o
   4   3   2        7.90        9.38      0.59 o
   5   3   2        0.94        1.42      0.54 o
   6   3   2        1.83        2.57      0.66 o
  -7   4   2        0.82        2.28      0.80 o
  -6   4   2       33.97       31.10      1.16 o
  -5   4   2        0.25        0.22      0.50 o
  -4   4   2      163.63      149.01      1.97 o
  -3   4   2      415.23      390.98      3.09 o
  -2   4   2      184.46      230.50      2.23 o
  -1   4   2      525.84      523.41      3.55 o
   0   4   2     1496.09     1468.56      9.40 o
   1   4   2     1750.57     1739.55      9.45 o
   2   4   2        6.47        7.06      0.38 o
   3   4   2      210.18      191.99      1.74 o
   4   4   2       53.96       52.82      1.11 o
   5   4   2        1.92        1.53      0.52 o
   6   4   2        7.05        8.97      0.84 o
  -7   5   2        2.94        0.29      1.26 o
  -6   5   2        8.32       10.18      0.84 o
  -5   5   2       82.79       96.50      2.40 o
  -4   5   2       26.82       25.54      0.87 o
  -3   5   2      284.59      280.82      2.92 o
  -2   5   2      556.01      604.22      3.77 o
  -1   5   2        1.34        1.99      0.31 o
   0   5   2        1.03        4.31      0.30 o
   1   5   2     1195.86     1143.49      7.36 o
   2   5   2      321.77      338.28      2.71 o
   3   5   2        4.49        6.60      0.47 o
   4   5   2       70.50       75.53      1.42 o
   5   5   2       26.16       31.30      1.08 o
   6   5   2        0.01       -0.36      0.75 o
  -7   6   2        0.22       -0.97      0.97 o
  -6   6   2        8.46       10.43      0.95 o
  -5   6   2       40.27       40.81      1.14 o
  -4   6   2      102.52      108.73      1.75 o
  -3   6   2        4.64        3.24      0.54 o
  -2   6   2      465.68      463.73      3.32 o
  -1   6   2      662.33      639.29      5.54 o
   0   6   2      315.59      319.68      3.15 o
   1   6   2       64.44       56.08      1.46 o
   2   6   2       69.60       73.78      1.04 o
   3   6   2      154.69      140.95      2.41 o
   4   6   2       14.74       19.47      0.78 o
   5   6   2        2.67        3.21      0.69 o
   6   6   2        2.96        5.25      1.56 o
  -6   7   2        1.46        2.17      0.80 o
  -5   7   2       22.70       22.55      1.02 o
  -4   7   2       76.71       75.07      3.09 o
  -3   7   2       33.82       31.02      0.98 o
  -2   7   2       16.60       16.91      0.50 o
  -1   7   2      306.38      282.10      2.95 o
   0   7   2       66.62       70.59      1.28 o
   1   7   2        1.37        2.58      0.36 o
   2   7   2       80.81       89.85      1.36 o
   3   7   2        2.23        2.46      0.45 o
   4   7   2       26.43       22.20      0.84 o
   5   7   2        0.56        0.14      1.12 o
  -6   8   2        6.81       13.72      5.01 o
  -5   8   2        0.33        0.60      0.57 o
  -4   8   2       35.55       37.43      1.13 o
  -3   8   2      259.90      250.23      4.27 o
  -2   8   2        0.03        0.22      0.30 o
  -1   8   2        0.93        0.92      0.48 o
   0   8   2      177.67      180.33      2.30 o
   1   8   2       46.76       36.87      0.97 o
   2   8   2       16.64       18.47      0.77 o
   3   8   2        2.20        2.79      0.52 o
   4   8   2        6.72        8.90      0.65 o
   5   8   2        0.02       -0.29      1.17 o
  -6   9   2        9.60       13.42      2.04 o
  -5   9   2        9.88       10.18      1.04 o
  -4   9   2        2.52        3.14      0.65 o
  -3   9   2        2.84        2.63      0.56 o
  -2   9   2      353.30      376.43      3.43 o
  -1   9   2       28.50       26.49      0.99 o
   0   9   2       21.92       25.04      1.02 o
   1   9   2       45.36       47.81      1.22 o
   2   9   2       25.04       21.88      0.93 o
   3   9   2        3.04        2.53      0.56 o
   4   9   2        2.69        7.29      1.75 o
  -4  10   2        6.18        8.07      1.01 o
  -3  10   2        8.97       10.44      0.98 o
  -2  10   2        4.50        8.46      0.92 o
  -1  10   2       52.88       51.52      1.30 o
   0  10   2       14.88       11.28      0.78 o
   1  10   2        3.34        4.17      0.67 o
   2  10   2        9.11       12.27      0.83 o
   3  10   2        0.41        0.60      0.86 o
  -3  11   2        0.15        0.44      0.86 o
  -2  11   2        0.84        1.96      0.76 o
  -1  11   2       18.37       21.56      1.04 o
   0  11   2        8.07        8.99      0.80 o
   1  11   2        7.24        4.70      0.71 o
   2  11   2        3.85        5.96      0.91 o
  -2  12   2        0.58        1.05      0.93 o
  -1  12   2        1.51        1.08      0.89 o
   0  12   2       16.42       22.85      1.26 o
   1  12   2        3.04        1.57      0.93 o
   2  12   2        1.74        2.33      1.36 o
  -1 -12   3        1.41        0.77      0.96 o
   3 -12   3        5.06        8.07      1.65 o
  -2 -11   3        0.22       -0.83      0.89 o
  -1 -11   3       19.80       16.54      1.02 o
   0 -11   3        4.14        4.23      0.73 o
   1 -11   3        8.74       10.02      1.28 o
   2 -11   3        9.29       13.68      4.72 o
   3 -11   3        0.25        0.19      0.73 o
   4 -11   3       14.29       19.97      1.71 o
  -3 -10   3        5.39        5.61      0.97 o
  -2 -10   3        2.02        2.43      1.07 o
  -1 -10   3        2.40        3.87      0.75 o
   0 -10   3        0.09       -0.80      1.21 o
   1 -10   3       53.87       47.86      1.24 o
   2 -10   3      119.55      120.69      2.29 o
   3 -10   3        0.00        0.30      0.74 o
   4 -10   3        0.30        0.08      0.97 o
   5 -10   3        2.83        4.47      1.56 o
  -4  -9   3       12.21       19.20      1.25 o
  -3  -9   3       18.75       17.11      1.00 o
  -2  -9   3       10.63        7.25      0.87 o
  -1  -9   3        7.56        7.54      1.02 o
   0  -9   3       64.33       68.95      1.93 o
   1  -9   3       62.45       58.55      1.32 o
   2  -9   3      108.23      112.37      2.13 o
   3  -9   3       41.03       40.60      1.14 o
   4  -9   3       50.09       50.96      1.59 o
   5  -9   3        7.81        9.19      1.27 o
   6  -9   3        1.94        4.86      1.46 o
  -4  -8   3        1.04        0.91      0.63 o
  -3  -8   3        0.22        0.40      0.56 o
  -2  -8   3       18.91       19.43      1.13 o
  -1  -8   3       28.01       27.78      1.54 o
   0  -8   3       31.39       29.31      1.11 o
   1  -8   3        2.34        3.68      0.63 o
   2  -8   3       13.77       15.86      0.64 o
   3  -8   3        8.03        6.62      0.63 o
   4  -8   3        1.44        2.30      0.54 o
   5  -8   3       46.47       42.32      1.49 o
   6  -8   3        0.56        0.58      0.92 o
  -5  -7   3        3.65        4.61      0.91 o
  -4  -7   3       18.09       16.22      0.97 o
  -3  -7   3       33.16       35.43      0.95 o
  -2  -7   3       44.33       43.81      1.13 o
  -1  -7   3        1.04        1.49      0.83 o
   0  -7   3        1.04        0.51      0.68 o
   1  -7   3      400.95      377.52      4.30 o
   2  -7   3        1.16        2.02      0.53 o
   3  -7   3        2.92        3.02      0.53 o
   4  -7   3       15.57       12.32      0.75 o
   5  -7   3        0.75        0.59      0.53 o
   6  -7   3        1.16        1.15      0.65 o
  -5  -6   3        0.45        0.90      0.60 o
  -4  -6   3       91.73      101.97      1.78 o
  -3  -6   3       79.38       70.78      1.37 o
  -2  -6   3       10.68       11.90      0.66 o
  -1  -6   3       73.44       74.74      1.24 o
   0  -6   3        2.41        2.16      0.34 o
   1  -6   3       10.83       12.47      0.77 o
   2  -6   3        0.21        0.25      0.35 o
   3  -6   3      265.04      251.63      2.38 o
   4  -6   3        0.28        0.27      0.46 o
   5  -6   3       13.94       16.07      0.86 o
   6  -6   3       15.98       13.59      0.90 o
  -6  -5   3        2.38        2.01      2.14 o
  -5  -5   3       11.76       10.48      0.84 o
  -4  -5   3       12.49       13.79      0.84 o
  -3  -5   3       69.52       71.05      1.50 o
  -2  -5   3        1.49        1.36      0.71 o
  -1  -5   3      175.07      211.78      1.64 o
   0  -5   3       88.00       91.11      0.99 o
   1  -5   3        2.52        4.04      0.37 o
   2  -5   3       15.17       16.85      0.58 o
   3  -5   3       32.49       41.68      0.80 o
   4  -5   3       18.73       16.72      0.80 o
   5  -5   3      103.92      113.39      2.15 o
   6  -5   3       15.47       12.45      0.86 o
  -6  -4   3        0.30        0.58      0.83 o
  -5  -4   3       30.74       28.25      1.15 o
  -4  -4   3       77.03       76.84      2.20 o
  -3  -4   3        9.81       15.09      0.76 o
  -2  -4   3        2.43        1.35      0.19 o
  -1  -4   3       20.20       17.65      0.36 o
   0  -4   3      129.70      139.52      1.49 o
   1  -4   3      578.23      585.89      4.43 o
   2  -4   3      132.20      175.15      1.31 o
   3  -4   3       16.83       10.67      0.39 o
   4  -4   3       52.32       50.77      0.85 o
   5  -4   3       61.89       57.23      1.27 o
   6  -4   3       51.28       53.70      1.37 o
  -7  -3   3        0.00        1.56      1.26 o
  -6  -3   3        0.05       -0.60      0.60 o
  -5  -3   3        0.68        0.72      0.56 o
  -4  -3   3        7.44        6.43      0.60 o
  -3  -3   3       11.37        6.32      0.49 o
  -2  -3   3      105.09      123.97      1.36 o
  -1  -3   3      292.74      262.00      1.90 o
   0  -3   3       37.94       34.55      0.45 o
   1  -3   3        2.36        1.10      0.18 o
   2  -3   3      303.64      370.37      2.14 o
   3  -3   3       33.86       33.58      0.61 o
   4  -3   3        3.39        3.74      0.38 o
   5  -3   3        4.90        7.62      0.66 o
   6  -3   3        0.52        0.24      0.79 o
  -7  -2   3        0.30        0.58      0.88 o
  -6  -2   3        9.37        6.99      0.87 o
  -5  -2   3        0.00       -0.10      0.56 o
  -4  -2   3        0.67        1.18      0.52 o
  -3  -2   3       44.09       52.64      1.38 o
  -2  -2   3      313.53      286.31      2.20 o
  -1  -2   3      149.46      152.16      1.04 o
   0  -2   3      678.78      672.01      3.74 o
   1  -2   3      431.54      440.65      2.62 o
   2  -2   3       57.74       41.90      0.39 o
   3  -2   3       43.87       46.42      0.55 o
   4  -2   3        7.73        3.31      0.38 o
   5  -2   3       30.87       28.55      0.97 o
   6  -2   3        1.39        1.33      0.88 o
  -7  -1   3        1.29        3.01      1.05 o
  -6  -1   3       36.08       34.18      1.36 o
  -5  -1   3       17.23       14.71      0.93 o
  -4  -1   3        9.10       13.46      0.80 o
  -3  -1   3      187.48      199.41      2.51 o
  -2  -1   3      277.88      242.93      2.09 o
  -1  -1   3       34.31       26.90      0.42 o
   0  -1   3     7406.16     7925.16     60.01 o
   1  -1   3     7230.56     7217.52     33.90 o
   2  -1   3      279.68      254.13      1.44 o
   3  -1   3      144.10      138.68      1.29 o
   4  -1   3        8.11        6.24      0.49 o
   5  -1   3        8.61        9.60      0.78 o
   6  -1   3        0.40        0.52      0.88 o
  -7   0   3        4.43        2.36      1.02 o
  -6   0   3        0.65        0.89      0.58 o
  -5   0   3       13.44       13.17      0.79 o
  -4   0   3       30.20       31.71      0.82 o
  -3   0   3      859.10      873.66      7.17 o
  -2   0   3      369.67      384.20      4.25 o
  -1   0   3     1508.52     1310.33      7.82 o
   0   0   3        8.67       13.42      0.18 o
   1   0   3      123.12      151.66      0.80 o
   2   0   3      261.39      285.67      1.58 o
   3   0   3      704.76      794.03      8.24 o
   4   0   3       46.81       50.00      0.99 o
   5   0   3        1.55        0.10      0.43 o
   6   0   3        2.84        2.91      0.76 o
  -7   1   3        4.06        2.45      0.81 o
  -6   1   3        0.09        0.52      0.56 o
  -5   1   3        0.81        0.73      0.57 o
  -4   1   3        3.33        3.29      0.56 o
  -3   1   3        0.59        2.14      0.39 o
  -2   1   3        6.40       10.84      0.44 o
  -1   1   3     4913.56     5346.22     29.32 o
   0   1   3     9158.57     9422.50     65.61 o
   1   1   3        5.03        2.10      0.11 o
   2   1   3       35.82       42.56      0.45 o
   3   1   3       59.49       65.50      0.87 o
   4   1   3       33.14       35.20      0.98 o
   5   1   3       14.49       16.24      0.85 o
   6   1   3       12.45       12.17      1.10 o
  -7   2   3        3.28        4.71      0.76 o
  -6   2   3       16.23       16.23      1.06 o
  -5   2   3       54.28       50.47      1.42 o
  -4   2   3       60.00       61.53      2.46 o
  -3   2   3        0.09        1.07      0.41 o
  -2   2   3        2.41        7.13      1.82 o
  -1   2   3      365.16      369.43      2.05 o
   0   2   3       15.83       21.37      0.27 o
   1   2   3      461.30      399.22      1.91 o
   2   2   3      105.73      124.59      0.86 o
   3   2   3        8.40       14.85      0.41 o
   4   2   3       29.12       26.41      0.87 o
   5   2   3        1.22        0.93      0.50 o
   6   2   3        5.40        4.11      0.69 o
  -7   3   3        0.08        1.90      0.78 o
  -6   3   3       22.26       24.39      1.23 o
  -5   3   3        6.84        5.46      0.77 o
  -4   3   3       55.46       57.61      1.33 o
  -3   3   3      111.46      114.84      1.39 o
  -2   3   3       65.40      105.14      1.22 o
  -1   3   3        8.93        6.90      0.27 o
   0   3   3        3.36        0.87      0.13 o
   1   3   3      162.67      193.33      1.21 o
   2   3   3      120.62      131.84      1.03 o
   3   3   3        4.25        2.80      0.56 o
   4   3   3       29.39       27.20      0.83 o
   5   3   3        0.76        1.26      0.55 o
   6   3   3        1.55        1.60      0.66 o
  -7   4   3        0.48       -0.47      0.89 o
  -6   4   3       32.13       33.05      1.23 o
  -5   4   3      157.31      144.81      2.22 o
  -4   4   3       15.92       17.89      0.81 o
  -3   4   3       52.95       51.28      0.69 o
  -2   4   3      473.48      510.83      4.16 o
  -1   4   3      147.66      162.41      1.30 o
   0   4   3      198.27      187.02      1.52 o
   1   4   3       10.36       12.78      0.33 o
   2   4   3       35.05       32.48      0.46 o
   3   4   3       20.71       19.13      0.72 o
   4   4   3      139.16      139.52      1.90 o
   5   4   3       47.52       44.93      1.25 o
   6   4   3        0.24       -0.40      0.68 o
  -7   5   3        0.01       -0.15      0.83 o
  -6   5   3        1.50        0.60      0.58 o
  -5   5   3       32.26       34.94      1.11 o
  -4   5   3       22.32       20.66      0.87 o
  -3   5   3      269.05      272.85      3.33 o
  -2   5   3       71.57       67.47      0.93 o
  -1   5   3      101.77       96.58      1.11 o
   0   5   3        7.49        3.85      0.29 o
   1   5   3       66.83       91.56      0.83 o
   2   5   3       36.23       40.11      1.73 o
   3   5   3       69.66       84.75      1.17 o
   4   5   3        1.86        1.90      0.51 o
   5   5   3       22.79       25.09      1.14 o
   6   5   3        0.87        2.13      0.98 o
  -6   6   3        1.29        0.50      0.68 o
  -5   6   3        2.15        4.23      0.66 o
  -4   6   3       32.21       31.88      1.01 o
  -3   6   3       19.83       24.99      0.98 o
  -2   6   3       11.50       11.85      0.51 o
  -1   6   3       28.90       30.00      0.81 o
   0   6   3       27.96       25.66      0.64 o
   1   6   3       70.51       58.65      0.83 o
   2   6   3        1.53        0.74      0.38 o
   3   6   3       62.96       59.02      1.12 o
   4   6   3       66.35       65.05      1.16 o
   5   6   3        0.00        0.34      0.60 o
   6   6   3        0.08        0.39      1.26 o
  -6   7   3        9.96        9.19      0.86 o
  -5   7   3       13.87       12.44      0.83 o
  -4   7   3        3.80        3.91      0.58 o
  -3   7   3       30.85       31.13      0.93 o
  -2   7   3      181.56      167.52      1.76 o
  -1   7   3      409.06      381.95      4.25 o
   0   7   3        1.26        2.50      0.49 o
   1   7   3        0.34        0.06      0.39 o
   2   7   3       15.71       16.13      0.69 o
   3   7   3       28.03       29.58      0.82 o
   4   7   3        5.44        5.96      0.57 o
   5   7   3        5.74        8.08      1.70 o
  -6   8   3        3.21        3.64      1.22 o
  -5   8   3        0.67        1.88      0.93 o
  -4   8   3       48.91       48.10      1.37 o
  -3   8   3        0.32       -0.46      0.46 o
  -2   8   3        7.60        6.42      0.52 o
  -1   8   3      138.04      141.09      1.97 o
   0   8   3        4.03        6.43      0.63 o
   1   8   3       58.48       62.21      1.20 o
   2   8   3        2.03        2.09      0.51 o
   3   8   3        0.05        0.27      0.47 o
   4   8   3        3.05        2.88      0.73 o
  -5   9   3        9.14       10.72      2.05 o
  -4   9   3        2.85        3.32      0.75 o
  -3   9   3        6.13        5.58      0.80 o
  -2   9   3      140.97      139.23      2.06 o
  -1   9   3      127.26      127.52      2.20 o
   0   9   3        2.76        3.16      0.58 o
   1   9   3        1.09        1.57      0.48 o
   2   9   3       28.17       23.09      0.96 o
   3   9   3       11.53        9.21      0.88 o
  -4  10   3        0.23        0.35      0.88 o
  -3  10   3       25.02       28.53      1.66 o
  -2  10   3       18.05       18.16      1.13 o
  -1  10   3       11.22        7.42      0.69 o
   0  10   3        2.02        3.69      0.60 o
   1  10   3       11.68       11.24      1.21 o
   2  10   3        2.91        3.98      0.63 o
   3  10   3        3.14        3.40      1.56 o
  -3  11   3        9.03       11.46      1.07 o
  -2  11   3        0.24        0.33      0.72 o
  -1  11   3        0.12       -0.11      0.54 o
   0  11   3        4.87        6.40      0.75 o
   1  11   3        3.70        1.21      0.64 o
   2  11   3        2.37        0.46      1.17 o
  -3  12   3        1.78        1.94      1.46 o
  -2  12   3        3.67        3.62      1.51 o
  -1  12   3        4.78        4.53      1.06 o
   0  12   3        0.03        1.73      1.56 o
   1  12   3        2.49        2.85      1.00 o
  -1 -12   4        5.13        3.31      1.56 o
  -1 -11   4        1.86        0.73      0.73 o
   0 -11   4       25.41       31.64      3.31 o
   1 -11   4        2.05        3.54      1.06 o
   2 -11   4        2.04        1.93      0.73 o
   3 -11   4        1.43        2.17      0.76 o
   4 -11   4       26.32       25.86      1.82 o
  -3 -10   4        3.86        0.89      0.98 o
  -2 -10   4        4.86        4.42      1.06 o
  -1 -10   4       25.47       27.30      1.94 o
   0 -10   4        9.19        6.40      0.82 o
   1 -10   4       60.82       59.08      2.43 o
   2 -10   4        8.88        8.24      0.87 o
   3 -10   4        1.87        1.64      0.72 o
   4 -10   4        5.85        5.87      0.88 o
   5 -10   4       21.67       26.16      2.53 o
  -4  -9   4        2.66        4.40      1.12 o
  -3  -9   4        0.03       -0.57      0.57 o
  -2  -9   4       63.71       55.28      2.08 o
  -1  -9   4       12.72       18.70      1.40 o
   0  -9   4       25.66       23.79      1.47 o
   1  -9   4       11.92       11.31      1.02 o
   2  -9   4      140.10      130.90      2.80 o
   3  -9   4        2.11        1.93      0.56 o
   4  -9   4       12.54       10.87      0.81 o
   5  -9   4       12.73       15.25      1.44 o
  -4  -8   4        1.51        2.21      0.69 o
  -3  -8   4        2.13        5.10      0.70 o
  -2  -8   4       13.03       12.24      1.00 o
  -1  -8   4      309.91      289.00      4.85 o
   0  -8   4      197.12      196.30      3.72 o
   1  -8   4       12.27       13.81      1.03 o
   2  -8   4        0.96        0.37      0.59 o
   3  -8   4      283.27      263.77      3.07 o
   4  -8   4        0.05       -0.20      0.48 o
   5  -8   4        1.14        0.75      0.86 o
   6  -8   4       12.72       15.92      1.48 o
  -5  -7   4        0.38        0.14      0.97 o
  -4  -7   4        8.32        8.00      0.96 o
  -3  -7   4       20.90       24.87      1.09 o
  -2  -7   4        3.90        3.17      0.62 o
  -1  -7   4        0.02        0.54      0.65 o
   0  -7   4       85.61       76.30      1.58 o
   1  -7   4      731.02      691.43      7.07 o
   2  -7   4       12.01       11.35      0.92 o
   3  -7   4       34.70       36.73      1.03 o
   4  -7   4       98.51       90.59      2.00 o
   5  -7   4       15.39       13.99      0.77 o
   6  -7   4        1.61        2.38      0.78 o
  -5  -6   4       10.06       16.95      1.27 o
  -4  -6   4       24.20       24.08      1.02 o
  -3  -6   4      224.59      209.10      3.26 o
  -2  -6   4        0.91        0.96      0.38 o
  -1  -6   4       81.13       84.80      1.56 o
   0  -6   4      119.48      116.19      1.44 o
   1  -6   4      174.63      166.81      1.96 o
   2  -6   4      334.96      326.31      3.17 o
   3  -6   4        0.06       -0.18      0.41 o
   4  -6   4       36.91       36.16      1.01 o
   5  -6   4       25.62       25.72      1.06 o
   6  -6   4        4.81        3.73      0.78 o
  -6  -5   4        0.41       -0.39      1.46 o
  -5  -5   4       51.28       53.30      1.42 o
  -4  -5   4       48.31       40.23      1.14 o
  -3  -5   4      553.54      539.17      4.27 o
  -2  -5   4      524.76      506.85      4.01 o
  -1  -5   4      284.56      233.03      1.71 o
   0  -5   4       56.32       47.75      0.76 o
   1  -5   4      140.61      157.66      1.77 o
   2  -5   4      248.51      225.29      2.09 o
   3  -5   4      499.12      489.06      3.52 o
   4  -5   4        3.61        3.57      0.46 o
   5  -5   4      100.10       98.15      2.78 o
   6  -5   4        0.03        0.71      0.67 o
  -6  -4   4        0.91        1.03      0.74 o
  -5  -4   4        4.73        4.01      0.73 o
  -4  -4   4      385.93      382.65      6.56 o
  -3  -4   4        0.92        1.49      0.32 o
  -2  -4   4        0.58        0.30      0.23 o
  -1  -4   4       57.83       46.89      0.61 o
   0  -4   4     1103.76     1100.66     13.69 o
   1  -4   4      418.93      415.30      3.29 o
   2  -4   4      563.97      603.86      4.12 o
   3  -4   4      304.07      296.93      1.85 o
   4  -4   4       28.35       33.84      0.93 o
   5  -4   4       61.34       64.48      1.39 o
   6  -4   4       92.98      104.53      2.20 o
  -7  -3   4        0.21       -0.10      1.17 o
  -6  -3   4       11.82       11.91      1.20 o
  -5  -3   4       12.53       15.05      0.97 o
  -4  -3   4       57.08       55.53      1.25 o
  -3  -3   4      494.51      493.11      4.06 o
  -2  -3   4      513.32      526.26      4.22 o
  -1  -3   4      468.42      511.16      3.14 o
   0  -3   4      577.21      567.15      3.46 o
   1  -3   4      401.39      396.00      2.59 o
   2  -3   4      167.66      201.21      1.27 o
   3  -3   4      105.88      118.69      0.93 o
   4  -3   4      437.29      443.05      3.77 o
   5  -3   4       13.64       14.02      0.75 o
   6  -3   4        8.60        8.57      1.10 o
  -7  -2   4        2.19        4.76      1.46 o
  -6  -2   4       21.36       19.13      1.16 o
  -5  -2   4        0.26       -0.23      0.56 o
  -4  -2   4       10.88       13.00      0.70 o
  -3  -2   4        0.04        0.73      0.26 o
  -2  -2   4     1066.63     1083.85      7.97 o
  -1  -2   4     2262.48     2127.13     13.51 o
   0  -2   4      178.60      214.11      1.26 o
   1  -2   4      356.02      389.41      2.19 o
   2  -2   4      399.81      387.52      2.12 o
   3  -2   4      248.88      232.80      1.52 o
   4  -2   4       34.89       33.02      0.92 o
   5  -2   4      227.31      216.84      2.76 o
   6  -2   4        3.34        5.41      0.96 o
  -7  -1   4        0.13        1.06      0.98 o
  -6  -1   4        7.12        5.63      0.92 o
  -5  -1   4      127.35      116.59      1.85 o
  -4  -1   4      170.46      162.95      3.40 o
  -3  -1   4       42.77       53.14      0.92 o
  -2  -1   4      420.52      341.56      3.07 o
  -1  -1   4      831.18      713.23      3.67 o
   0  -1   4     5891.50     6312.39     33.87 o
   1  -1   4     1237.89     1331.26      5.94 o
   2  -1   4      765.78      765.43      3.86 o
   3  -1   4       90.18       80.98      0.96 o
   4  -1   4       14.23       16.21      0.79 o
   5  -1   4        0.01       -0.07      0.51 o
   6  -1   4       31.58       35.23      1.42 o
  -7   0   4       10.96       11.41      1.33 o
  -6   0   4        1.22        0.39      0.56 o
  -5   0   4        3.08        1.68      0.52 o
  -4   0   4      187.83      174.81      2.47 o
  -3   0   4      876.46      816.88      9.58 o
  -2   0   4        9.37        2.59      0.30 o
  -1   0   4     7214.89     7210.83     39.88 o
   0   0   4      102.06      108.44      0.63 o
   1   0   4     5055.39     5280.36     24.20 o
   2   0   4      535.87      495.53      2.91 o
   3   0   4      665.20      640.72      4.05 o
   4   0   4       80.36       82.34      1.70 o
   5   0   4       18.78       16.83      1.01 o
   6   0   4        0.22        0.79      0.69 o
  -7   1   4        9.56       11.51      1.08 o
  -6   1   4       38.90       42.02      1.10 o
  -5   1   4        0.04       -0.68      0.68 o
  -4   1   4      105.71       89.96      1.66 o
  -3   1   4       98.62      101.33      2.50 o
  -2   1   4      395.30      435.19      4.08 o
  -1   1   4      457.54      477.62      3.78 o
   0   1   4     6654.13     7156.07     29.29 o
   1   1   4      196.24      204.10      1.13 o
   2   1   4       94.19       97.18      0.71 o
   3   1   4       10.06       13.23      0.37 o
   4   1   4      116.19      115.30      1.72 o
   5   1   4      118.68      110.38      2.16 o
   6   1   4       10.23        8.56      0.91 o
  -7   2   4        5.64        7.72      0.97 o
  -6   2   4        4.99        7.37      0.90 o
  -5   2   4      223.10      209.35      3.14 o
  -4   2   4       22.79       22.90      1.50 o
  -3   2   4      114.45      112.62      1.71 o
  -2   2   4      838.18      799.08      7.37 o
  -1   2   4      511.87      494.78      3.60 o
   0   2   4        4.57        5.99      0.31 o
   1   2   4     1567.39     1608.87      6.90 o
   2   2   4     1028.85     1016.20      5.16 o
   3   2   4        0.02        0.41      0.21 o
   4   2   4       40.71       36.97      0.79 o
   5   2   4        0.03        1.39      0.53 o
   6   2   4       12.79       13.31      0.91 o
  -7   3   4        2.40        0.00      1.26 o
  -6   3   4       44.81       42.97      1.72 o
  -5   3   4       51.16       47.92      1.44 o
  -4   3   4      609.60      590.78      6.08 o
  -3   3   4       67.96       70.34      1.29 o
  -2   3   4      252.43      250.25      2.46 o
  -1   3   4      661.94      641.71      4.22 o
   0   3   4      473.24      414.34      2.47 o
   1   3   4      207.40      236.81      1.26 o
   2   3   4      934.66      868.31      4.48 o
   3   3   4      427.12      416.43      3.75 o
   4   3   4        0.01        0.58      0.43 o
   5   3   4        8.07       10.45      0.81 o
   6   3   4       11.07       11.79      0.90 o
  -7   4   4        3.27        4.80      1.36 o
  -6   4   4       86.90       91.65      1.81 o
  -5   4   4      190.79      194.66      2.56 o
  -4   4   4       81.18       85.09      1.48 o
  -3   4   4      133.86      137.60      1.78 o
  -2   4   4      316.04      374.01      3.47 o
  -1   4   4      499.18      486.29      3.33 o
   0   4   4     1175.96     1185.87      7.08 o
   1   4   4       10.60        9.21      0.28 o
   2   4   4       78.36       63.97      0.76 o
   3   4   4       12.77       10.88      0.44 o
   4   4   4      319.48      314.06      3.94 o
   5   4   4       20.93       20.32      1.02 o
   6   4   4        0.11       -0.08      0.70 o
  -7   5   4        0.85        0.88      1.36 o
  -6   5   4       30.47       30.61      1.27 o
  -5   5   4       45.81       38.26      1.13 o
  -4   5   4        3.57        3.51      0.55 o
  -3   5   4      636.79      650.56      5.79 o
  -2   5   4      111.67      100.69      1.21 o
  -1   5   4       91.61      104.32      1.00 o
   0   5   4      208.95      197.88      1.68 o
   1   5   4       86.58       82.65      0.77 o
   2   5   4      310.22      287.86      2.12 o
   3   5   4      370.24      369.59      3.03 o
   4   5   4       31.13       27.48      0.86 o
   5   5   4       29.60       28.41      1.21 o
   6   5   4        0.13       -0.39      1.17 o
  -7   6   4        2.36        2.92      1.46 o
  -6   6   4        0.13        0.46      0.65 o
  -5   6   4       53.02       51.72      1.60 o
  -4   6   4       51.47       51.27      1.22 o
  -3   6   4        7.85        8.82      0.62 o
  -2   6   4      435.14      421.71      3.49 o
  -1   6   4      141.67      136.70      1.29 o
   0   6   4      163.69      154.98      1.92 o
   1   6   4       52.48       57.67      0.84 o
   2   6   4       65.99       59.17      1.04 o
   3   6   4       88.55       83.52      1.96 o
   4   6   4       11.52       12.72      0.85 o
   5   6   4       12.25       17.33      1.03 o
  -6   7   4        0.38        0.11      0.63 o
  -5   7   4       22.75       21.25      1.29 o
  -4   7   4       77.30       79.51      1.50 o
  -3   7   4       33.06       34.82      0.98 o
  -2   7   4        1.15        0.57      0.38 o
  -1   7   4      568.95      565.07      4.59 o
   0   7   4      183.64      153.77      1.99 o
   1   7   4       12.31       13.02      0.66 o
   2   7   4        1.14       -0.03      0.36 o
   3   7   4       32.33       35.16      0.90 o
   4   7   4        2.61        3.32      0.65 o
   5   7   4        0.02        0.97      1.26 o
  -6   8   4       11.73       15.07      1.94 o
  -5   8   4        2.88        2.84      1.99 o
  -4   8   4       15.49       15.47      1.05 o
  -3   8   4      153.36      150.98      2.58 o
  -2   8   4        9.36       12.98      0.73 o
  -1   8   4        7.63        5.82      0.61 o
   0   8   4      196.41      188.20      2.39 o
   1   8   4      112.80      104.97      1.67 o
   2   8   4        4.62        5.00      0.57 o
   3   8   4        7.96       12.63      0.85 o
   4   8   4        0.02        0.62      0.75 o
  -5   9   4       17.98       17.15      1.21 o
  -4   9   4        4.75        3.11      0.99 o
  -3   9   4       35.96       37.80      2.38 o
  -2   9   4      113.18      102.92      2.32 o
  -1   9   4       17.24       19.88      0.91 o
   0   9   4        5.13        8.15      0.78 o
   1   9   4        3.46        6.29      0.61 o
   2   9   4       45.07       38.55      1.06 o
   3   9   4        0.05        0.05      0.58 o
  -5  10   4        9.83       14.10      1.94 o
  -4  10   4       17.50       18.55      1.21 o
  -3  10   4        2.39        0.23      0.89 o
  -2  10   4       45.65       43.13      2.28 o
  -1  10   4       51.06       48.00      1.27 o
   0  10   4        7.01        4.64      0.66 o
   1  10   4       35.85       38.09      1.18 o
   2  10   4        3.53        5.24      0.78 o
   3  10   4        3.38        1.07      1.56 o
  -4  11   4        6.60        6.13      1.65 o
  -3  11   4        3.05        3.95      0.85 o
  -2  11   4        2.34        2.63      0.77 o
  -1  11   4        5.97        7.72      0.76 o
   0  11   4       39.25       45.14      1.35 o
   1  11   4        0.03        0.76      0.63 o
   2  11   4        2.34        3.99      1.65 o
  -2  12   4        2.10        3.14      1.02 o
  -1  12   4        7.40       10.50      1.75 o
   0  12   4        0.18        1.38      0.82 o
  -1 -12   5        0.14       -1.46      1.46 o
  -1 -11   5        2.85        4.58      1.31 o
   0 -11   5        9.42       12.20      2.38 o
   1 -11   5        4.78        6.52      1.13 o
   2 -11   5       19.25       22.49      2.41 o
   3 -11   5        6.44        2.60      1.90 o
   4 -11   5        7.25       10.40      1.94 o
  -2 -10   5        0.16       -0.88      0.97 o
  -1 -10   5        0.20        1.53      0.91 o
   0 -10   5       29.04       32.19      1.88 o
   1 -10   5       11.06        9.79      1.31 o
   2 -10   5       10.86       12.69      1.11 o
   3 -10   5       32.91       35.24      1.36 o
   4 -10   5        0.58       -0.78      0.78 o
   5 -10   5       28.78       29.56      2.72 o
  -4  -9   5        0.56        1.75      1.65 o
  -3  -9   5        0.11       -0.70      0.70 o
  -2  -9   5       14.95       14.99      2.14 o
  -1  -9   5       19.73       20.91      2.29 o
   0  -9   5      105.16      103.90      4.34 o
   1  -9   5       49.99       50.72      2.14 o
   2  -9   5        0.06        0.58      0.60 o
   3  -9   5       39.90       42.21      1.39 o
   4  -9   5        0.00        0.54      0.58 o
   5  -9   5       11.02       14.09      3.16 o
  -4  -8   5        4.07        3.41      0.73 o
  -3  -8   5       22.56       17.03      1.00 o
  -2  -8   5        0.89        1.26      0.67 o
  -1  -8   5        0.70        2.67      0.86 o
   0  -8   5      152.24      155.40      6.90 o
   1  -8   5      104.70       91.45      2.39 o
   2  -8   5        1.16        1.45      0.64 o
   3  -8   5        0.11        1.19      0.60 o
   4  -8   5       26.59       26.47      1.05 o
   5  -8   5        0.20        2.11      0.61 o
   6  -8   5        0.97        0.24      0.92 o
  -5  -7   5        1.99        0.97      1.56 o
  -4  -7   5        0.89        1.28      0.73 o
  -3  -7   5       11.51       15.93      0.93 o
  -2  -7   5        0.91        0.00      0.53 o
  -1  -7   5      103.84      102.63      2.46 o
   0  -7   5       37.41       37.14      1.24 o
   1  -7   5      101.20      107.78      1.61 o
   2  -7   5        3.21        1.65      0.50 o
   3  -7   5        3.69        4.69      0.57 o
   4  -7   5        4.37        5.92      0.54 o
   5  -7   5       19.20       22.19      0.92 o
   6  -7   5        3.41        4.19      1.41 o
  -5  -6   5        6.68        7.40      1.42 o
  -4  -6   5        0.18        0.36      0.66 o
  -3  -6   5       72.86       70.92      1.52 o
  -2  -6   5      112.19       99.43      2.23 o
  -1  -6   5        2.04        2.61      0.53 o
   0  -6   5      234.56      227.57      2.98 o
   1  -6   5       41.43       38.82      0.87 o
   2  -6   5       41.96       37.26      0.98 o
   3  -6   5       31.47       35.74      0.87 o
   4  -6   5        0.81        0.11      0.55 o
   5  -6   5        2.95        2.42      0.52 o
   6  -6   5        5.43        6.52      1.17 o
  -5  -5   5       37.49       41.05      1.77 o
  -4  -5   5       23.40       24.92      0.99 o
  -3  -5   5       24.43       36.53      1.04 o
  -2  -5   5       69.17       77.49      0.93 o
  -1  -5   5       33.82       33.63      0.74 o
   0  -5   5       18.15       18.60      0.77 o
   1  -5   5       10.72        8.18      0.33 o
   2  -5   5        0.24        0.16      0.21 o
   3  -5   5        3.00        2.24      0.30 o
   4  -5   5       66.25       67.01      1.18 o
   5  -5   5        3.46        3.72      0.56 o
   6  -5   5        7.21        8.36      1.17 o
  -6  -4   5        0.48       -0.35      1.22 o
  -5  -4   5        0.94        0.38      0.59 o
  -4  -4   5      164.79      171.09      2.30 o
  -3  -4   5       24.06       21.86      0.58 o
  -2  -4   5      169.81      167.35      1.60 o
  -1  -4   5        3.19        2.91      0.29 o
   0  -4   5        0.82        0.84      0.25 o
   1  -4   5      111.22      123.88      1.01 o
   2  -4   5       51.20       58.35      0.77 o
   3  -4   5       55.44       59.79      0.68 o
   4  -4   5      205.78      193.82      2.09 o
   5  -4   5       59.29       60.14      1.59 o
   6  -4   5       12.82       13.56      1.34 o
  -7  -3   5        1.12        3.79      1.36 o
  -6  -3   5        9.32        8.02      0.91 o
  -5  -3   5       11.78        9.46      0.87 o
  -4  -3   5        2.99        3.64      0.61 o
  -3  -3   5        4.35        9.95      0.79 o
  -2  -3   5       95.15       97.07      1.23 o
  -1  -3   5        5.87        1.91      0.22 o
   0  -3   5        3.53        3.36      0.24 o
   1  -3   5      601.79      664.75      4.18 o
   2  -3   5       18.48       19.88      0.43 o
   3  -3   5       89.29       84.12      0.83 o
   4  -3   5      475.53      445.53      3.76 o
   5  -3   5      115.29      112.18      1.73 o
   6  -3   5        0.11       -0.79      0.79 o
  -7  -2   5        0.45       -0.29      1.17 o
  -6  -2   5        3.61        5.47      0.80 o
  -5  -2   5       27.33       27.27      1.00 o
  -4  -2   5        0.56        0.04      0.56 o
  -3  -2   5       31.12       37.82      0.86 o
  -2  -2   5       60.35       87.92      1.06 o
  -1  -2   5       26.47       27.43      0.77 o
   0  -2   5       25.90       29.81      0.44 o
   1  -2   5      652.13      690.89      3.53 o
   2  -2   5      395.66      392.51      2.43 o
   3  -2   5      111.14      101.96      1.20 o
   4  -2   5       28.44       28.90      0.63 o
   5  -2   5       36.61       37.49      1.19 o
   6  -2   5        5.74        7.29      1.06 o
  -7  -1   5        8.41        9.24      1.75 o
  -6  -1   5        0.39        0.14      0.58 o
  -5  -1   5        0.23        3.84      0.57 o
  -4  -1   5        3.56        4.14      0.77 o
  -3  -1   5        3.13        3.75      0.44 o
  -2  -1   5     1591.51     1669.62     16.97 o
  -1  -1   5      680.18      707.28      4.67 o
   0  -1   5      328.32      316.98      1.91 o
   1  -1   5      177.40      188.61      1.16 o
   2  -1   5      266.17      244.96      1.49 o
   3  -1   5      136.31      131.74      1.01 o
   4  -1   5      107.30      107.58      1.22 o
   5  -1   5        1.01        0.02      0.48 o
   6  -1   5        8.73        9.21      0.93 o
  -7   0   5        2.33        1.07      1.26 o
  -6   0   5       11.20       13.49      1.05 o
  -5   0   5        0.03       -0.54      0.54 o
  -4   0   5        9.20        8.14      0.69 o
  -3   0   5      247.41      210.75      2.27 o
  -2   0   5      502.83      550.53      4.81 o
  -1   0   5     2035.75     2328.06     15.85 o
   0   0   5       82.28       70.69      0.53 o
   1   0   5     2787.54     2898.54     16.77 o
   2   0   5      879.06      987.79      5.45 o
   3   0   5       33.10       32.52      0.49 o
   4   0   5        0.03        0.05      0.33 o
   5   0   5        3.11        3.78      0.57 o
   6   0   5        1.36        1.22      0.72 o
  -7   1   5        0.00       -1.07      1.07 o
  -6   1   5        1.46        1.27      0.62 o
  -5   1   5       21.98       21.14      1.08 o
  -4   1   5       28.61       28.34      1.05 o
  -3   1   5       20.16       22.78      0.82 o
  -2   1   5        3.30        7.83      0.55 o
  -1   1   5       20.91       19.28      0.58 o
   0   1   5      192.95      210.61      1.05 o
   1   1   5       27.44       49.64      0.49 o
   2   1   5      457.53      565.31      2.86 o
   3   1   5       28.32       25.52      0.46 o
   4   1   5       14.99       15.50      0.58 o
   5   1   5        1.94        1.30      0.62 o
   6   1   5        1.13        1.82      0.74 o
  -7   2   5        5.22        7.30      1.24 o
  -6   2   5        0.10       -0.29      0.65 o
  -5   2   5       64.71       61.58      1.53 o
  -4   2   5       31.61       26.85      1.08 o
  -3   2   5        4.60        4.39      0.51 o
  -2   2   5      245.75      291.19      3.10 o
  -1   2   5      851.76      913.47      5.14 o
   0   2   5       49.35       45.26      0.41 o
   1   2   5       16.17       10.24      0.27 o
   2   2   5       48.08       48.50      0.44 o
   3   2   5        9.88       13.87      0.40 o
   4   2   5        0.15        0.02      0.32 o
   5   2   5        5.78        6.59      0.70 o
   6   2   5        1.10        0.44      0.73 o
  -7   3   5        1.12        1.07      1.36 o
  -6   3   5       14.05       15.40      1.10 o
  -5   3   5      166.53      162.92      2.60 o
  -4   3   5      360.19      336.88      3.97 o
  -3   3   5        4.38        2.82      0.48 o
  -2   3   5       35.84       36.12      0.57 o
  -1   3   5      379.23      411.86      2.61 o
   0   3   5       20.87       17.26      0.33 o
   1   3   5       44.24       37.52      0.38 o
   2   3   5      117.77      115.57      0.85 o
   3   3   5       61.18       59.95      0.85 o
   4   3   5        9.77       10.70      0.62 o
   5   3   5       19.78       17.34      0.93 o
   6   3   5        3.08        1.16      0.81 o
  -7   4   5        0.08        0.10      1.26 o
  -6   4   5        0.35        1.15      0.64 o
  -5   4   5        0.43        0.55      0.53 o
  -4   4   5      181.33      166.43      2.55 o
  -3   4   5      118.91      116.06      1.60 o
  -2   4   5      147.23      159.31      1.83 o
  -1   4   5        1.13        1.66      0.26 o
   0   4   5       10.30        6.94      0.31 o
   1   4   5        0.91        0.17      0.15 o
   2   4   5      137.86      155.73      1.32 o
   3   4   5       26.69       28.38      0.60 o
   4   4   5       96.60       94.54      1.66 o
   5   4   5        1.87        1.71      0.61 o
   6   4   5        2.36        3.06      1.02 o
  -6   5   5        0.00        0.18      0.60 o
  -5   5   5       11.95       12.65      0.84 o
  -4   5   5        1.04        0.94      0.51 o
  -3   5   5        9.32        9.27      0.61 o
  -2   5   5        6.41        8.79      0.51 o
  -1   5   5        1.19        1.63      0.22 o
   0   5   5        5.15        9.91      0.54 o
   1   5   5       66.60       70.68      0.94 o
   2   5   5      244.42      211.76      1.60 o
   3   5   5       68.48       71.03      1.06 o
   4   5   5        1.65        1.77      0.72 o
   5   5   5       31.59       32.56      1.23 o
  -6   6   5        0.12        0.38      0.64 o
  -5   6   5        3.78        5.52      0.70 o
  -4   6   5       10.11        8.44      0.69 o
  -3   6   5       68.20       62.19      1.25 o
  -2   6   5        1.56        1.32      0.35 o
  -1   6   5      111.94      110.41      1.49 o
   0   6   5      126.56      115.89      1.38 o
   1   6   5       80.56       69.86      0.96 o
   2   6   5       39.99       51.18      1.19 o
   3   6   5        9.12        9.03      0.53 o
   4   6   5        1.41        1.58      0.57 o
   5   6   5        3.41        2.77      1.02 o
  -6   7   5        4.10        7.10      2.58 o
  -5   7   5        1.37        0.83      0.59 o
  -4   7   5        1.65        0.44      0.49 o
  -3   7   5       33.54       27.94      1.17 o
  -2   7   5       48.71       48.55      1.11 o
  -1   7   5       11.53       13.74      0.74 o
   0   7   5       62.82       61.35      1.03 o
   1   7   5        5.91        4.84      0.51 o
   2   7   5       25.09       23.76      0.70 o
   3   7   5       18.28       16.83      1.90 o
   4   7   5        6.51        6.78      0.93 o
  -6   8   5        1.19        2.43      1.46 o
  -5   8   5       44.84       46.03      1.62 o
  -4   8   5       14.24       13.82      1.02 o
  -3   8   5        2.39        1.85      0.66 o
  -2   8   5       21.26       23.32      1.12 o
  -1   8   5      223.16      194.50      3.44 o
   0   8   5      225.95      211.45      2.60 o
   1   8   5        0.74        0.98      0.45 o
   2   8   5        7.96        8.23      0.64 o
   3   8   5       24.97       21.82      1.27 o
  -5   9   5        4.37        4.47      1.46 o
  -4   9   5       21.72       22.17      1.28 o
  -3   9   5        3.18        3.94      1.07 o
  -2   9   5       20.58       22.67      0.96 o
  -1   9   5       19.27       18.74      0.89 o
   0   9   5       97.51       98.24      1.72 o
   1   9   5       10.84       13.20      0.76 o
   2   9   5       12.50       12.61      0.92 o
   3   9   5        1.91        3.47      0.80 o
  -5  10   5        2.79        0.97      1.36 o
  -4  10   5        6.02        5.78      0.92 o
  -3  10   5        5.42        7.36      0.93 o
  -2  10   5       11.46        9.86      0.98 o
  -1  10   5        8.54        7.71      0.74 o
   0  10   5        0.04        0.79      0.55 o
   1  10   5        1.04        0.70      0.57 o
   2  10   5        0.52        1.29      0.67 o
  -3  11   5       13.70       16.69      1.48 o
  -2  11   5        0.12        1.39      0.74 o
  -1  11   5        0.58        1.26      0.59 o
   0  11   5        4.79        8.18      0.82 o
   1  11   5        7.10        7.64      1.19 o
  -2  12   5        4.74        5.54      1.46 o
  -1  12   5        0.05        2.82      1.26 o
   0  12   5        0.35       -0.54      0.82 o
   1 -12   6        2.66        7.10      1.56 o
   0 -11   6       29.85       33.31      4.08 o
   1 -11   6       31.13       28.79      1.81 o
   2 -11   6        8.82        8.21      1.04 o
   3 -11   6        1.16        5.45      1.56 o
   4 -11   6        8.18        8.56      1.85 o
  -2 -10   6        0.28       -0.15      0.89 o
  -1 -10   6       10.83       12.33      1.46 o
   0 -10   6       16.77       16.60      1.51 o
   1 -10   6        7.95        9.13      1.20 o
   2 -10   6      101.90       98.90      2.94 o
   3 -10   6        8.37        8.93      0.94 o
   4 -10   6       12.18       13.54      1.12 o
  -3  -9   6        0.26        0.40      0.77 o
  -2  -9   6       14.08       17.81      2.04 o
  -1  -9   6       41.34       36.83      2.33 o
   0  -9   6       14.59       11.37      1.26 o
   1  -9   6        0.83        0.10      1.07 o
   2  -9   6       53.48       53.60      1.54 o
   3  -9   6       76.45       72.60      2.23 o
   4  -9   6        3.33        2.35      0.64 o
   5  -9   6       18.07       18.77      2.14 o
  -4  -8   6        0.56        0.81      0.89 o
  -3  -8   6        4.04        6.32      0.78 o
  -2  -8   6       13.70        8.43      1.14 o
  -1  -8   6        9.10        9.23      2.72 o
   0  -8   6      276.98      276.12      7.36 o
   1  -8   6       24.87       24.72      1.32 o
   2  -8   6       24.39       23.62      1.10 o
   3  -8   6        1.30        2.86      0.60 o
   4  -8   6       98.90       97.14      1.78 o
   5  -8   6        0.22        0.23      0.67 o
  -4  -7   6        1.95        3.16      0.81 o
  -3  -7   6      149.62      154.70      3.40 o
  -2  -7   6       26.84       31.49      1.67 o
  -1  -7   6       49.31       43.92      3.08 o
   0  -7   6      112.53      108.19      2.00 o
   1  -7   6      107.11       96.60      1.89 o
   2  -7   6       22.51       17.24      0.83 o
   3  -7   6      222.31      211.92      3.03 o
   4  -7   6        0.11        0.36      0.43 o
   5  -7   6       12.58       12.93      0.86 o
   6  -7   6        0.04       -0.67      1.07 o
  -5  -6   6        1.28        0.42      0.96 o
  -4  -6   6        0.22       -0.41      0.76 o
  -3  -6   6        1.52        2.12      0.67 o
  -2  -6   6      514.14      497.05      4.12 o
  -1  -6   6       85.75       80.62      1.62 o
   0  -6   6       77.02       84.82      1.64 o
   1  -6   6      223.20      206.66      2.07 o
   2  -6   6      212.98      191.03      2.21 o
   3  -6   6       12.85       12.93      0.59 o
   4  -6   6       99.05       94.05      1.42 o
   5  -6   6       74.65       73.73      1.61 o
   6  -6   6        2.40        1.75      2.29 o
  -5  -5   6       15.32       13.90      1.94 o
  -4  -5   6        0.01       -0.44      0.44 o
  -3  -5   6       65.21       59.82      1.60 o
  -2  -5   6        1.88        3.04      0.65 o
  -1  -5   6      289.01      280.35      2.78 o
   0  -5   6      271.28      255.58      3.17 o
   1  -5   6      260.16      262.82      1.90 o
   2  -5   6       75.86       72.77      1.07 o
   3  -5   6      187.03      175.52      1.77 o
   4  -5   6        0.19        0.48      0.38 o
   5  -5   6        3.64        1.98      0.55 o
   6  -5   6       88.54       92.86      6.51 o
  -5  -4   6       15.58       10.87      0.93 o
  -4  -4   6       16.34       23.16      1.32 o
  -3  -4   6       80.12       86.88      1.49 o
  -2  -4   6      182.30      198.86      1.86 o
  -1  -4   6       82.66       71.54      1.10 o
   0  -4   6      720.85      691.32      6.49 o
   1  -4   6       53.84       53.55      0.66 o
   2  -4   6      120.36      127.99      1.62 o
   3  -4   6      194.99      190.19      1.81 o
   4  -4   6       29.45       26.75      0.74 o
   5  -4   6        5.53        6.16      1.14 o
   6  -4   6        0.91        1.65      0.89 o
  -6  -3   6       13.00       11.81      1.19 o
  -5  -3   6        2.74        4.33      1.23 o
  -4  -3   6       46.37       48.66      2.44 o
  -3  -3   6       84.76       82.49      0.96 o
  -2  -3   6      302.16      282.08      2.20 o
  -1  -3   6      133.21      126.84      1.75 o
   0  -3   6      752.04      774.49      5.14 o
   1  -3   6      792.27      816.01      5.08 o
   2  -3   6        1.42        0.60      0.23 o
   3  -3   6        6.06        7.45      0.42 o
   4  -3   6      290.94      270.97      2.40 o
   5  -3   6        7.32        8.12      1.90 o
   6  -3   6        4.63        5.51      1.46 o
  -7  -2   6        0.50        1.17      1.26 o
  -6  -2   6        0.02        1.31      0.82 o
  -5  -2   6      126.90      119.76      1.92 o
  -4  -2   6        0.29       -0.12      0.44 o
  -3  -2   6       52.81       43.24      0.94 o
  -2  -2   6     1405.82     1368.00      8.92 o
  -1  -2   6       75.78       82.27      0.96 o
   0  -2   6       46.04       55.04      0.73 o
   1  -2   6     2720.84     2711.40     15.05 o
   2  -2   6      544.35      538.43      5.16 o
   3  -2   6      119.15      119.31      1.21 o
   4  -2   6        6.25        5.22      0.40 o
   5  -2   6       28.70       28.95      2.14 o
   6  -2   6       13.96       14.49      1.31 o
  -7  -1   6        0.84        3.31      1.36 o
  -6  -1   6        0.77        1.08      0.80 o
  -5  -1   6        6.34        7.89      0.66 o
  -4  -1   6       84.08       76.77      1.84 o
  -3  -1   6        2.22        1.57      0.37 o
  -2  -1   6       10.48        9.08      0.46 o
  -1  -1   6     1122.60     1246.46      9.64 o
   0  -1   6      134.36      139.00      1.14 o
   1  -1   6        5.46       18.54      1.22 o
   2  -1   6      446.93      412.11      2.53 o
   3  -1   6      853.53      885.86      4.59 o
   4  -1   6       27.48       23.96      0.73 o
   5  -1   6       22.75       21.95      1.94 o
   6  -1   6       12.74       13.23      1.49 o
  -7   0   6       11.05       11.18      1.85 o
  -6   0   6        0.55        1.30      0.67 o
  -5   0   6        5.59        7.07      0.79 o
  -4   0   6      374.26      383.57      4.38 o
  -3   0   6        3.88        5.16      0.46 o
  -2   0   6      130.62      100.84      1.25 o
  -1   0   6      524.51      522.51      4.35 o
   0   0   6       39.97       33.75      0.37 o
   1   0   6       42.63       47.16      1.31 o
   2   0   6        4.95        3.94      0.19 o
   3   0   6       65.90       65.00      0.60 o
   4   0   6      156.67      163.79      2.16 o
   5   0   6        0.12        0.03      0.46 o
   6   0   6        0.30       -0.15      0.71 o
  -7   1   6        4.88        7.10      1.65 o
  -6   1   6       13.03       11.56      1.20 o
  -5   1   6       43.38       36.84      1.25 o
  -4   1   6        1.54        1.09      0.58 o
  -3   1   6     1753.51     1696.99     18.34 o
  -2   1   6      569.21      535.31      4.62 o
  -1   1   6      397.76      385.47      2.31 o
   0   1   6      174.24      148.94      0.99 o
   1   1   6     2561.50     2582.62     13.37 o
   2   1   6      186.28      198.72      1.29 o
   3   1   6        7.01        6.59      0.29 o
   4   1   6      120.63      116.58      1.38 o
   5   1   6        1.39        0.97      0.51 o
   6   1   6        0.68        1.02      0.73 o
  -6   2   6       31.36       35.39      1.60 o
  -5   2   6        6.38        6.16      1.22 o
  -4   2   6       57.75       52.80      1.34 o
  -3   2   6       31.82       24.93      0.95 o
  -2   2   6      875.63      880.85      9.59 o
  -1   2   6     1673.61     1876.34     10.36 o
   0   2   6      236.42      239.60      1.31 o
   1   2   6      118.97       79.80      0.66 o
   2   2   6      708.12      714.20      3.80 o
   3   2   6        1.84        1.59      0.22 o
   4   2   6       19.52       18.19      0.63 o
   5   2   6       61.56       58.52      1.38 o
   6   2   6        0.22       -0.67      0.67 o
  -6   3   6        1.26        1.91      0.83 o
  -5   3   6       80.89       78.33      1.96 o
  -4   3   6       48.04       41.36      1.22 o
  -3   3   6        8.52        7.36      0.61 o
  -2   3   6        7.43        5.89      0.32 o
  -1   3   6     1347.64     1399.31      7.75 o
   0   3   6      138.10      157.83      1.11 o
   1   3   6       48.93       51.33      0.55 o
   2   3   6      323.32      320.42      1.76 o
   3   3   6        7.50       10.32      0.40 o
   4   3   6       70.42       77.24      1.55 o
   5   3   6       24.35       24.20      1.07 o
   6   3   6        1.97        2.35      0.93 o
  -6   4   6       10.59       12.28      0.94 o
  -5   4   6        2.62        2.60      0.58 o
  -4   4   6       84.95       72.10      1.50 o
  -3   4   6      105.10      103.50      2.68 o
  -2   4   6       52.87       55.12      1.08 o
  -1   4   6      195.28      183.15      1.50 o
   0   4   6      505.20      483.39      3.43 o
   1   4   6       76.64       56.27      0.64 o
   2   4   6      138.53      135.58      1.14 o
   3   4   6      215.54      206.84      1.85 o
   4   4   6        4.24        6.81      0.66 o
   5   4   6       10.13        8.53      0.87 o
   6   4   6        1.80        2.78      0.91 o
  -6   5   6      112.93      116.80      2.34 o
  -5   5   6        1.42        0.31      0.51 o
  -4   5   6       15.78       15.83      0.94 o
  -3   5   6      257.97      240.60      2.68 o
  -2   5   6       87.28       83.18      1.32 o
  -1   5   6       63.84       68.43      0.76 o
   0   5   6      593.76      569.38      4.05 o
   1   5   6      302.51      276.99      2.44 o
   2   5   6        3.93        4.32      0.32 o
   3   5   6        3.99        4.62      0.46 o
   4   5   6        2.90        2.12      0.57 o
   5   5   6        9.48        8.94      1.00 o
  -6   6   6        2.34        4.48      0.75 o
  -5   6   6       76.58       81.07      1.86 o
  -4   6   6       93.80       87.48      1.57 o
  -3   6   6      123.07      112.61      2.21 o
  -2   6   6       90.28       87.23      1.49 o
  -1   6   6      312.03      288.57      2.73 o
   0   6   6        2.04        3.83      0.40 o
   1   6   6      330.96      299.11      2.47 o
   2   6   6      157.15      164.14      1.64 o
   3   6   6       13.71       13.57      0.69 o
   4   6   6        1.53        1.00      0.72 o
  -6   7   6        1.67        1.36      1.46 o
  -5   7   6       24.23       23.88      1.34 o
  -4   7   6        0.04        0.41      0.60 o
  -3   7   6      170.99      157.24      2.60 o
  -2   7   6       52.58       47.97      1.11 o
  -1   7   6       27.74       22.32      0.89 o
   0   7   6       51.45       54.46      1.02 o
   1   7   6       72.54       63.62      1.15 o
   2   7   6       46.40       54.47      1.09 o
   3   7   6       80.18       73.42      1.85 o
   4   7   6        0.19        1.17      0.73 o
  -5   8   6        0.94        1.56      0.76 o
  -4   8   6       72.57       70.05      1.85 o
  -3   8   6        8.69       11.04      0.92 o
  -2   8   6        6.11        6.80      0.64 o
  -1   8   6        2.89        2.18      0.54 o
   0   8   6       86.50       81.34      1.48 o
   1   8   6        0.59        0.10      0.43 o
   2   8   6       13.20        9.88      0.79 o
   3   8   6       12.85       13.31      1.08 o
  -5   9   6       37.80       38.89      2.63 o
  -4   9   6        0.22       -0.20      0.69 o
  -3   9   6      119.47      122.96      2.47 o
  -2   9   6       12.83       14.80      0.84 o
  -1   9   6        5.67        4.23      0.60 o
   0   9   6        7.21       10.15      0.74 o
   1   9   6       20.25       17.47      0.83 o
   2   9   6        7.35        6.89      0.73 o
  -4  10   6       14.79       12.64      1.60 o
  -3  10   6       10.72        9.90      1.04 o
  -2  10   6      152.63      160.17      4.15 o
  -1  10   6        1.78        2.44      0.61 o
   0  10   6        3.17        2.64      0.65 o
   1  10   6        9.60       12.24      1.08 o
   2  10   6        0.97       -0.39      1.17 o
  -3  11   6       14.31       14.29      1.94 o
  -2  11   6        0.86       -0.42      0.71 o
  -1  11   6       15.06       14.83      0.95 o
   0  11   6       22.67       21.26      1.26 o
   1  11   6        0.12       -0.93      0.93 o
  -2  12   6        8.55        9.14      1.65 o
  -1  12   6        1.50        1.56      1.26 o
   0  12   6        0.52        1.46      1.26 o
   1 -12   7        8.04       10.31      1.75 o
   2 -12   7        8.29        7.00      1.65 o
   0 -11   7        0.90        4.86      1.75 o
   1 -11   7        4.51        4.40      0.82 o
   2 -11   7       25.52       31.89      2.53 o
   3 -11   7       11.08       13.56      2.53 o
  -1 -10   7        9.15       11.93      2.63 o
   0 -10   7        6.61        8.08      2.38 o
   1 -10   7        0.05       -0.22      0.73 o
   2 -10   7        1.54        3.44      0.77 o
   3 -10   7       39.51       43.98      1.55 o
   4 -10   7       14.64       12.33      2.67 o
  -2  -9   7        0.83       -0.11      1.02 o
  -1  -9   7        0.04        1.55      1.94 o
   0  -9   7        9.61       10.06      1.20 o
   1  -9   7        4.76        6.75      0.70 o
   2  -9   7       14.01       16.03      1.63 o
   3  -9   7        0.39        0.55      0.65 o
   4  -9   7       32.04       33.22      1.36 o
   5  -9   7        6.27        4.58      1.06 o
  -3  -8   7       28.27       24.79      1.38 o
  -2  -8   7       12.26        8.22      1.19 o
  -1  -8   7       14.70       18.53      1.41 o
   0  -8   7       15.42       17.36      1.32 o
   1  -8   7        0.69        0.35      0.52 o
   2  -8   7        0.53       -0.21      0.50 o
   3  -8   7        0.54       -0.10      0.60 o
   4  -8   7       12.23       12.03      0.84 o
   5  -8   7        2.78        2.86      0.78 o
  -4  -7   7        0.72        0.60      0.86 o
  -3  -7   7       43.33       39.46      2.22 o
  -2  -7   7      234.57      216.32      4.14 o
  -1  -7   7       24.22       24.81      1.16 o
   0  -7   7      125.05      116.98      2.57 o
   1  -7   7        2.36        1.74      0.51 o
   2  -7   7       20.55       22.61      1.08 o
   3  -7   7        5.98        3.42      0.58 o
   4  -7   7        2.64        4.42      0.72 o
   5  -7   7       15.16       16.75      1.08 o
   6  -7   7        3.65        0.97      1.36 o
  -4  -6   7        0.47       -0.41      0.79 o
  -3  -6   7       80.90       74.94      3.84 o
  -2  -6   7      179.21      184.19      2.18 o
  -1  -6   7       39.92       43.90      1.01 o
   0  -6   7       89.95       92.64      1.95 o
   1  -6   7      155.32      146.82      2.00 o
   2  -6   7       15.73       19.41      0.85 o
   3  -6   7        1.26        4.28      0.49 o
   4  -6   7        8.27        8.02      0.55 o
   5  -6   7        0.01       -0.60      0.60 o
   6  -6   7       52.01       63.20      3.11 o
  -5  -5   7        0.02        0.39      1.17 o
  -4  -5   7        1.80        2.26      0.86 o
  -3  -5   7        5.71        7.90      0.60 o
  -2  -5   7        0.07       -0.07      0.34 o
   0  -5   7       11.68       12.88      0.72 o
   1  -5   7       25.12       30.18      0.55 o
   2  -5   7       13.20       17.99      0.86 o
   3  -5   7       14.47       14.51      0.59 o
   4  -5   7        1.38        3.27      0.43 o
   5  -5   7        0.02       -0.36      0.61 o
   6  -5   7       14.84       14.15      1.41 o
  -5  -4   7       38.56       41.91      2.53 o
  -4  -4   7       81.57       74.32      1.33 o
  -3  -4   7       59.16       55.50      1.53 o
  -2  -4   7        0.29        2.38      0.42 o
  -1  -4   7        4.80        6.98      0.53 o
   0  -4   7      148.41      161.50      1.86 o
   1  -4   7       12.82       15.21      0.38 o
   2  -4   7        0.08        0.16      0.30 o
   3  -4   7       10.97       11.62      0.52 o
   4  -4   7       15.04       13.10      0.89 o
   5  -4   7        0.19        0.49      1.17 o
   6  -4   7        0.45       -0.86      0.86 o
  -5  -3   7       52.57       40.33      1.61 o
  -4  -3   7      124.64      126.68      1.92 o
  -3  -3   7        5.41        4.36      0.36 o
  -2  -3   7      156.01      173.09      1.62 o
  -1  -3   7        0.57        0.85      0.32 o
   0  -3   7      146.90      163.62      1.18 o
   1  -3   7      393.57      415.25      2.83 o
   2  -3   7        1.00        2.22      0.28 o
   3  -3   7       73.77       63.61      0.92 o
   4  -3   7       45.31       42.44      0.92 o
   5  -3   7       12.19       13.02      0.97 o
   6  -3   7        0.32        1.37      0.93 o
  -6  -2   7        0.32        1.11      0.82 o
  -5  -2   7        8.27        7.32      0.81 o
  -4  -2   7       17.24       14.58      0.89 o
  -3  -2   7        0.94        1.71      0.36 o
  -2  -2   7      231.83      264.60      2.32 o
  -1  -2   7      130.45      143.57      1.40 o
   0  -2   7       55.00       62.22      0.88 o
   1  -2   7      811.60      844.56      4.52 o
   2  -2   7      241.31      253.58      2.03 o
   3  -2   7       70.04       81.10      0.66 o
   4  -2   7      121.40      115.46      1.74 o
   5  -2   7        6.02        7.58      0.84 o
   6  -2   7        1.13        1.02      0.89 o
  -7  -1   7        0.20       -0.49      1.17 o
  -6  -1   7        5.64        5.12      0.93 o
  -5  -1   7        1.09        1.35      0.79 o
  -4  -1   7       24.03       21.92      0.87 o
  -3  -1   7        1.50        1.45      0.45 o
  -2  -1   7      228.78      217.99      2.92 o
  -1  -1   7       42.41       41.18      0.78 o
   0  -1   7       71.85       67.87      0.96 o
   1  -1   7      259.22      281.11      1.78 o
   2  -1   7      886.88      873.68      4.64 o
   3  -1   7       23.35       24.83      0.47 o
   4  -1   7      109.29      112.47      1.88 o
   5  -1   7        3.24        2.94      0.62 o
   6  -1   7        8.94        9.35      0.98 o
  -7   0   7        2.96        3.69      1.46 o
  -6   0   7        2.08        1.26      0.89 o
  -5   0   7        0.53        0.31      0.73 o
  -4   0   7       54.32       55.58      1.36 o
  -3   0   7       13.74       10.65      0.59 o
  -2   0   7      271.02      290.44      3.33 o
  -1   0   7        4.45        9.00      0.44 o
   0   0   7        6.93        4.90      0.21 o
   1   0   7       88.78       85.41      0.69 o
   2   0   7      143.44      170.81      1.34 o
   3   0   7       26.63       25.31      0.55 o
   4   0   7       26.22       31.71      0.97 o
   5   0   7        4.04        3.23      0.62 o
   6   0   7        9.25        9.71      1.01 o
  -6   1   7       12.73       16.82      1.44 o
  -5   1   7       43.39       43.76      1.38 o
  -4   1   7       84.33       79.95      1.65 o
  -3   1   7       47.32       38.07      0.96 o
  -2   1   7      174.43      201.79      2.15 o
  -1   1   7      751.62      719.98      4.09 o
   0   1   7       59.98       62.22      0.61 o
   1   1   7        2.02        1.43      0.18 o
   2   1   7       38.83       40.07      0.56 o
   3   1   7        6.22        7.20      0.47 o
   4   1   7        9.09        6.03      0.49 o
   5   1   7        3.85        3.18      0.56 o
   6   1   7        1.07        0.40      0.73 o
  -6   2   7        3.35        5.02      0.86 o
  -5   2   7       23.81       22.56      1.12 o
  -4   2   7      456.45      433.58      4.86 o
  -3   2   7       74.80       69.98      1.93 o
  -2   2   7      150.12      156.61      1.81 o
  -1   2   7      359.96      399.66      2.32 o
   0   2   7      298.08      324.39      1.80 o
   1   2   7       16.02       22.64      0.42 o
   2   2   7      276.07      278.55      1.90 o
   3   2   7        0.70        1.00      0.27 o
   4   2   7      120.60      115.26      1.40 o
   5   2   7       21.95       17.51      0.95 o
   6   2   7        0.01        1.94      1.26 o
  -6   3   7        0.07       -0.69      0.69 o
  -5   3   7        7.41        6.73      0.80 o
  -4   3   7       24.75       21.63      1.03 o
  -3   3   7       71.32       66.24      1.99 o
  -2   3   7       13.73       15.14      0.47 o
  -1   3   7      200.60      241.82      1.74 o
   0   3   7       31.98       33.22      0.62 o
   1   3   7        6.97        2.79      0.18 o
   2   3   7       55.39       63.27      0.67 o
   3   3   7        3.74        4.92      0.54 o
   4   3   7      112.29      119.26      2.08 o
   5   3   7       88.92       83.49      1.70 o
   6   3   7        0.62       -0.05      0.86 o
  -6   4   7       51.87       54.58      1.50 o
  -5   4   7        0.84        1.36      0.55 o
  -4   4   7        0.02       -0.46      0.46 o
  -3   4   7       21.36       19.05      0.78 o
  -2   4   7        7.52        5.27      0.37 o
  -1   4   7       65.82       68.05      1.37 o
   0   4   7      109.16      121.52      1.16 o
   1   4   7        0.03        0.33      0.24 o
   2   4   7        1.64        2.97      0.24 o
   3   4   7       10.05        9.11      0.51 o
   4   4   7       20.02       16.71      0.88 o
   5   4   7       16.88       18.99      1.03 o
  -6   5   7       38.90       41.15      1.38 o
  -5   5   7       34.06       33.95      1.16 o
  -4   5   7       52.63       53.14      1.24 o
  -3   5   7        7.31        5.72      0.56 o
  -2   5   7       70.38       64.44      1.42 o
  -1   5   7        1.10        1.30      0.31 o
   0   5   7       34.19       31.33      0.67 o
   1   5   7        0.38        0.06      0.28 o
   2   5   7      210.62      200.37      1.62 o
   3   5   7       18.15       16.04      0.70 o
   4   5   7        0.18       -0.19      0.63 o
   5   5   7        1.36        1.32      0.75 o
  -6   6   7        3.33        1.75      1.46 o
  -5   6   7        0.10       -0.15      0.69 o
  -4   6   7        0.15        0.18      0.58 o
  -3   6   7       46.94       44.50      1.38 o
  -2   6   7        3.92        4.15      0.64 o
  -1   6   7      160.91      151.15      1.99 o
   0   6   7        5.24        6.28      0.47 o
   1   6   7      109.64       96.21      1.19 o
   2   6   7      107.27      110.43      2.53 o
   3   6   7       86.91       85.34      1.67 o
   4   6   7        0.50       -0.11      0.55 o
  -5   7   7        0.38       -0.63      0.63 o
  -4   7   7        5.45        7.02      1.61 o
  -3   7   7        5.49        5.89      0.75 o
  -2   7   7        1.70        1.52      0.49 o
  -1   7   7        6.86        9.41      0.74 o
   0   7   7      156.65      154.98      3.27 o
   1   7   7        2.45        1.92      0.45 o
   2   7   7       67.48       58.10      1.57 o
   3   7   7        6.47        6.16      0.88 o
   4   7   7        0.09        0.38      0.64 o
  -5   8   7        0.33        0.42      0.93 o
  -4   8   7        7.64       10.35      0.97 o
  -3   8   7       13.68       13.32      1.42 o
  -2   8   7        8.64       10.28      0.72 o
  -1   8   7        2.46        0.70      0.49 o
   0   8   7       28.77       29.25      0.99 o
   1   8   7       43.97       51.79      1.12 o
   2   8   7        5.21        6.39      0.85 o
   3   8   7       10.66        9.34      1.02 o
  -4   9   7        0.21       -0.67      0.67 o
  -3   9   7       15.88       13.58      1.10 o
  -2   9   7       38.04       41.65      1.36 o
  -1   9   7       11.08       13.44      0.85 o
   0   9   7        3.02        1.97      0.59 o
   1   9   7        1.25        2.27      0.71 o
   2   9   7        1.06        1.24      0.74 o
  -4  10   7        9.91       10.02      1.75 o
  -3  10   7        0.66        0.03      0.69 o
  -2  10   7       10.64       10.13      0.82 o
  -1  10   7        8.32       11.35      0.84 o
   0  10   7       26.80       26.36      1.12 o
   1  10   7        6.43        7.38      0.95 o
  -3  11   7        5.29        7.39      1.65 o
  -2  11   7        0.56       -1.17      1.17 o
  -1  11   7        0.33       -0.29      0.66 o
   0  11   7        1.32        1.06      1.12 o
   1  11   7        3.87        2.43      1.56 o
   0 -11   8       15.40       17.40      2.24 o
   1 -11   8        2.40       -1.00      4.81 o
   2 -11   8        1.04       -0.19      0.89 o
   3 -11   8       16.54       16.24      1.48 o
  -1 -10   8        5.02        6.59      1.23 o
   0 -10   8        0.09        2.90      1.41 o
   1 -10   8       46.29       46.40      1.61 o
   2 -10   8       47.40       50.98      1.64 o
   3 -10   8        6.88        5.77      1.38 o
   4 -10   8        3.65        5.35      1.46 o
  -2  -9   8        0.09        1.00      0.96 o
  -1  -9   8       13.78       15.35      1.51 o
   0  -9   8       10.03       13.99      3.50 o
   1  -9   8        2.41        3.30      0.77 o
   2  -9   8       16.53       17.70      1.09 o
   3  -9   8       60.05       53.51      1.96 o
   4  -9   8        0.01        0.74      0.70 o
   5  -9   8        4.85        5.06      1.56 o
  -3  -8   8       11.12       11.22      1.37 o
  -2  -8   8       34.83       36.46      1.82 o
  -1  -8   8      142.23      137.67      3.18 o
   0  -8   8        8.93       10.32      0.94 o
   1  -8   8       19.69       16.88      0.91 o
   2  -8   8       17.64       16.65      1.06 o
   3  -8   8       38.23       34.27      1.15 o
   4  -8   8        5.35        3.43      0.78 o
   5  -8   8        0.08       -0.58      1.26 o
  -4  -7   8        0.19       -0.70      0.86 o
  -3  -7   8       56.24       52.86      1.66 o
  -2  -7   8        1.02        1.66      1.12 o
  -1  -7   8        0.17       -0.18      0.59 o
   0  -7   8      401.76      378.17      4.66 o
   1  -7   8        0.20        0.64      0.49 o
   2  -7   8        4.44        4.87      0.71 o
   3  -7   8       26.94       27.15      1.04 o
   4  -7   8       36.52       34.90      1.88 o
   5  -7   8        7.72        7.70      1.46 o
   6  -7   8        6.64       10.31      1.85 o
  -4  -6   8        0.26        1.37      0.92 o
  -3  -6   8        0.52        2.63      0.86 o
  -2  -6   8      116.80      123.15      1.79 o
  -1  -6   8       21.95       21.48      0.80 o
   0  -6   8       27.84       27.46      1.08 o
   1  -6   8      294.97      283.92      3.16 o
   2  -6   8       45.70       45.07      1.18 o
   3  -6   8        1.53        1.29      0.50 o
   4  -6   8       34.71       29.15      1.09 o
   5  -6   8       11.31       11.27      0.99 o
   6  -6   8        5.15        6.26      1.16 o
  -5  -5   8        0.47       -0.97      1.26 o
  -4  -5   8        8.62       14.01      1.41 o
  -3  -5   8       15.48       10.85      0.75 o
  -2  -5   8       14.65       16.67      1.29 o
  -1  -5   8      178.74      165.20      2.03 o
   0  -5   8      120.19      110.74      1.57 o
   1  -5   8       62.26       68.71      1.27 o
   2  -5   8      196.11      192.82      2.49 o
   3  -5   8       55.40       50.85      1.30 o
   4  -5   8       11.89        9.75      0.74 o
   5  -5   8       48.98       45.65      1.53 o
   6  -5   8       10.52       10.60      1.85 o
  -5  -4   8      106.01       97.62      3.79 o
  -4  -4   8        1.12        1.35      0.63 o
  -3  -4   8       11.57       11.23      0.57 o
  -2  -4   8        6.61        7.51      0.39 o
  -1  -4   8       92.29       88.11      1.56 o
   0  -4   8      182.50      163.38      1.93 o
   1  -4   8       32.15       47.08      0.77 o
   2  -4   8        0.15        0.56      0.32 o
   3  -4   8       84.70       82.92      1.78 o
   4  -4   8       13.31       14.61      0.84 o
   5  -4   8       14.89       12.36      0.88 o
   6  -4   8        1.92        2.47      0.96 o
  -5  -3   8       26.61       25.77      1.40 o
  -4  -3   8      144.20      137.81      2.68 o
  -3  -3   8      125.48      123.95      1.60 o
  -2  -3   8       65.55       69.66      0.95 o
  -1  -3   8       75.91       88.58      0.97 o
   0  -3   8      218.20      216.26      1.42 o
   1  -3   8      721.75      728.95      6.86 o
   2  -3   8      100.72       96.20      1.59 o
   3  -3   8      238.37      231.46      2.39 o
   4  -3   8       17.72       16.73      0.86 o
   5  -3   8       15.50       15.16      0.97 o
   6  -3   8        0.99        0.53      0.89 o
  -6  -2   8        0.04       -0.55      0.97 o
  -5  -2   8       28.43       34.29      1.46 o
  -4  -2   8        2.79        5.65      0.86 o
  -3  -2   8       53.97       58.03      1.14 o
  -2  -2   8      128.34      120.43      1.34 o
  -1  -2   8      757.86      754.62      5.14 o
   0  -2   8       25.91       26.83      0.52 o
   1  -2   8     1126.93     1182.14      6.25 o
   2  -2   8       95.07      109.48      2.37 o
   3  -2   8      214.88      214.73      1.77 o
   4  -2   8      461.70      436.87      4.42 o
   5  -2   8        0.60        0.45      0.61 o
   6  -2   8        3.04        2.20      1.09 o
  -7  -1   8        0.36       -0.19      1.17 o
  -6  -1   8        3.95        4.66      0.84 o
  -5  -1   8       13.88       13.86      1.24 o
  -4  -1   8       38.34       31.25      1.16 o
  -3  -1   8        0.03        0.52      0.52 o
  -2  -1   8      310.34      296.17      2.53 o
  -1  -1   8      318.46      266.28      2.61 o
   0  -1   8       17.19       14.55      0.46 o
   1  -1   8      396.15      418.11      2.55 o
   2  -1   8      963.16      993.74      5.81 o
   3  -1   8       29.48       25.89      0.75 o
   4  -1   8       23.80       21.16      1.20 o
   5  -1   8       23.99       22.19      1.03 o
   6  -1   8        6.02        7.07      0.91 o
  -6   0   8        2.07        2.25      1.02 o
  -5   0   8        3.15        4.20      0.93 o
  -4   0   8      129.40      120.22      3.17 o
  -3   0   8      171.71      160.61      2.57 o
  -2   0   8      391.66      381.71      3.09 o
  -1   0   8       41.44       35.19      0.70 o
   0   0   8      672.21      712.56      4.43 o
   1   0   8       52.15       46.51      0.45 o
   2   0   8       31.46       25.10      0.48 o
   3   0   8      101.72       94.95      0.88 o
   4   0   8       55.05       54.16      0.99 o
   5   0   8        1.73        0.10      0.55 o
   6   0   8        0.80        0.08      0.75 o
  -6   1   8        6.38        7.51      1.09 o
  -5   1   8       32.23       33.43      1.55 o
  -4   1   8      163.28      147.90      2.39 o
  -3   1   8       25.20       24.23      0.85 o
  -2   1   8      625.86      653.50      5.62 o
  -1   1   8      990.23     1043.56      7.43 o
   0   1   8      162.03      156.83      1.17 o
   1   1   8       11.02        7.95      0.39 o
   2   1   8      109.17      119.12      1.04 o
   3   1   8       20.28       14.84      0.50 o
   4   1   8       38.71       37.90      0.84 o
   5   1   8        1.49        2.41      0.55 o
   6   1   8        0.06       -0.84      0.84 o
  -6   2   8        5.74        5.89      0.91 o
  -5   2   8        0.57        0.94      0.59 o
  -4   2   8      315.85      299.90      3.78 o
  -3   2   8      151.92      145.49      2.15 o
  -2   2   8      504.79      501.79      3.96 o
  -1   2   8      527.30      555.39      3.13 o
   0   2   8      155.07      153.67      1.04 o
   1   2   8      543.69      556.69      3.39 o
   2   2   8      130.04      122.27      1.07 o
   3   2   8        4.45        5.35      0.37 o
   4   2   8       23.31       25.41      0.75 o
   5   2   8       19.96       23.17      1.05 o
   6   2   8        0.15        0.49      1.17 o
  -6   3   8        2.62        2.33      0.77 o
  -5   3   8        9.02        8.56      0.84 o
  -4   3   8        9.57       12.19      0.82 o
  -3   3   8       82.38       84.25      1.56 o
  -2   3   8        8.95       13.95      0.48 o
  -1   3   8      857.02      874.06      5.36 o
   0   3   8      168.92      166.31      1.21 o
   1   3   8       10.70        8.33      0.31 o
   2   3   8       86.39       79.49      0.83 o
   3   3   8      146.08      137.27      1.46 o
   4   3   8       19.34       18.47      0.79 o
   5   3   8       36.71       37.67      1.27 o
  -6   4   8        0.60        0.63      0.64 o
  -5   4   8       41.60       40.93      1.25 o
  -4   4   8       42.43       49.08      1.20 o
  -3   4   8       79.84       77.61      1.36 o
  -2   4   8        9.88       10.86      0.47 o
  -1   4   8       27.20       23.69      0.65 o
   0   4   8      108.46      101.80      1.08 o
   1   4   8       19.89       26.58      0.53 o
   2   4   8       53.48       47.48      1.08 o
   3   4   8        1.10        1.72      0.34 o
   4   4   8        2.79        3.05      0.60 o
   5   4   8       38.82       42.17      1.91 o
  -6   5   8       22.09       24.79      2.53 o
  -5   5   8       12.36        6.07      0.88 o
  -4   5   8       26.52       26.13      1.19 o
  -3   5   8       64.71       61.90      1.64 o
  -2   5   8      142.69      142.13      2.39 o
  -1   5   8       23.03       23.94      0.72 o
   0   5   8      219.89      206.44      2.18 o
   1   5   8       81.92       82.37      1.03 o
   2   5   8        0.74        0.59      0.45 o
   3   5   8        2.90        2.32      0.56 o
   4   5   8        7.76       10.35      0.85 o
   5   5   8        1.03        0.29      1.26 o
  -5   6   8       27.04       25.77      1.51 o
  -4   6   8        2.63        3.10      0.72 o
  -3   6   8        0.82        1.84      0.61 o
  -2   6   8      101.67       91.55      2.42 o
  -1   6   8      282.19      282.73      2.87 o
   0   6   8        0.46        0.83      0.38 o
   1   6   8        1.66        1.57      0.35 o
   2   6   8      238.40      230.32      3.95 o
   3   6   8       16.61       14.55      1.06 o
   4   6   8        0.01        0.38      0.61 o
  -5   7   8       10.73       11.99      1.11 o
  -4   7   8      103.83      108.95      2.32 o
  -3   7   8        0.27        0.23      0.63 o
  -2   7   8       21.45       25.13      1.11 o
  -1   7   8        1.15       -0.22      0.39 o
   0   7   8      498.46      466.56      5.13 o
   1   7   8       32.83       33.91      1.39 o
   2   7   8        7.77        7.81      0.87 o
   3   7   8       28.79       25.09      1.34 o
   4   7   8        0.62        1.07      1.17 o
  -4   8   8       17.00       15.62      1.10 o
  -3   8   8       19.97       16.24      1.42 o
  -2   8   8        7.57        5.65      0.64 o
  -1   8   8       47.02       46.15      1.04 o
   0   8   8        0.73        0.68      0.48 o
   1   8   8       40.61       38.17      1.64 o
   2   8   8       19.99       18.76      1.18 o
   3   8   8       18.49       16.60      1.47 o
  -4   9   8        2.42        2.47      0.84 o
  -3   9   8       58.18       57.29      1.76 o
  -2   9   8       15.11       14.59      1.09 o
  -1   9   8        5.82        6.66      0.69 o
   0   9   8        0.43       -0.57      0.57 o
   1   9   8       14.28       17.07      2.14 o
   2   9   8        0.02       -0.65      0.65 o
  -3  10   8        0.27        0.45      0.89 o
  -2  10   8       16.18       17.69      1.01 o
  -1  10   8       36.59       38.70      1.82 o
   0  10   8        0.24        0.25      0.71 o
   1  10   8        2.28        3.69      1.46 o
  -3  11   8       25.55       20.61      2.14 o
  -2  11   8        2.90        4.08      1.36 o
  -1  11   8        7.89       11.38      1.75 o
   0  11   8        2.98        3.13      1.09 o
   1 -11   9       10.93       12.56      1.41 o
   2 -11   9        0.69        2.63      1.09 o
   3 -11   9        1.05        1.65      1.46 o
  -1 -10   9        2.61        5.25      1.65 o
   0 -10   9        1.26        0.40      2.97 o
   1 -10   9        4.75        6.29      1.39 o
   2 -10   9        9.27       12.83      1.12 o
   3 -10   9        2.16        3.66      1.03 o
   4 -10   9        0.28        2.04      1.36 o
  -2  -9   9        0.64       -0.79      0.93 o
  -1  -9   9        4.81        2.68      1.99 o
   0  -9   9        1.04       -0.28      0.86 o
   1  -9   9        5.77        5.96      0.74 o
   2  -9   9        0.96        0.81      0.70 o
   3  -9   9       15.45       15.20      1.16 o
   4  -9   9        0.03       -0.19      0.86 o
  -3  -8   9        0.01       -1.39      2.38 o
  -2  -8   9       10.61       10.55      1.33 o
  -1  -8   9       34.24       29.70      1.74 o
   0  -8   9       18.13       18.62      1.12 o
   1  -8   9       54.00       59.51      1.41 o
   2  -8   9       10.11        6.67      0.71 o
   3  -8   9        4.14        4.90      0.84 o
   4  -8   9       16.04       20.76      1.21 o
   5  -8   9        0.02        0.29      1.26 o
  -3  -7   9        7.54        6.47      0.89 o
  -2  -7   9       12.64       11.78      1.30 o
  -1  -7   9       28.22       32.04      1.65 o
   0  -7   9       32.73       35.85      1.68 o
   1  -7   9        0.37        1.25      0.52 o
   2  -7   9        0.05        0.45      0.49 o
   3  -7   9       11.62       10.03      0.90 o
   4  -7   9        6.25        9.57      1.00 o
   5  -7   9        6.45       10.40      1.75 o
  -4  -6   9        0.60        1.99      1.02 o
  -3  -6   9        2.18        3.15      0.91 o
  -2  -6   9       10.37       14.44      0.86 o
  -1  -6   9       53.77       54.33      1.16 o
   0  -6   9       39.69       38.57      1.01 o
   1  -6   9        0.00        0.60      0.74 o
   2  -6   9       61.62       58.40      1.27 o
   3  -6   9       34.12       31.82      1.23 o
   4  -6   9       10.91       11.62      1.01 o
   5  -6   9        6.27        6.97      1.10 o
  -4  -5   9        3.28        1.46      1.26 o
  -3  -5   9        5.60        3.79      0.60 o
  -2  -5   9       25.76       22.68      0.86 o
  -1  -5   9        0.07       -0.25      0.52 o
   0  -5   9       54.17       49.38      1.18 o
   1  -5   9        0.02       -0.39      0.39 o
   2  -5   9        1.50        0.72      0.45 o
   3  -5   9       67.24       68.29      1.39 o
   4  -5   9        4.93        3.24      0.60 o
   5  -5   9        0.26        0.27      0.61 o
   6  -5   9        2.92        3.01      1.46 o
  -5  -4   9        4.49        8.36      1.65 o
  -4  -4   9        0.36       -0.41      0.57 o
  -3  -4   9       15.05       13.64      0.83 o
  -2  -4   9        3.60        4.61      0.54 o
  -1  -4   9        2.98        1.84      0.73 o
   0  -4   9       10.90        9.28      0.53 o
   1  -4   9        3.94        8.06      0.51 o
   2  -4   9        0.54        0.79      0.34 o
   3  -4   9        5.96        5.90      0.52 o
   4  -4   9        8.25       11.49      0.78 o
   5  -4   9        3.47        3.80      0.72 o
   6  -4   9        0.11        0.49      1.36 o
  -5  -3   9       17.38       13.69      1.27 o
  -4  -3   9        6.01        5.29      0.54 o
  -3  -3   9       27.10       36.65      1.46 o
  -2  -3   9       56.89       59.38      1.04 o
  -1  -3   9       74.08       77.57      1.00 o
   0  -3   9       47.36       52.05      0.63 o
   1  -3   9        0.01        1.84      0.35 o
   2  -3   9       93.89       95.35      1.11 o
   3  -3   9       18.42       19.44      0.87 o
   4  -3   9        1.98        1.84      0.55 o
   5  -3   9        1.25        1.43      0.60 o
   6  -3   9        0.08       -0.62      0.86 o
  -5  -2   9       10.80       10.87      0.91 o
  -4  -2   9       18.31       21.87      1.19 o
  -3  -2   9        0.21        0.66      0.43 o
  -2  -2   9       81.27       72.96      1.23 o
  -1  -2   9       76.72       87.03      1.21 o
   0  -2   9        0.20        0.87      0.50 o
   1  -2   9        1.40        5.01      0.45 o
   2  -2   9        0.24        1.41      0.35 o
   3  -2   9       25.14       24.21      0.93 o
   4  -2   9        0.06        0.36      0.50 o
   5  -2   9        0.22       -0.14      0.61 o
   6  -2   9        0.32        0.25      0.76 o
  -6  -1   9        0.58        0.46      1.12 o
  -5  -1   9        1.05        0.49      0.76 o
  -4  -1   9        0.00        0.22      0.54 o
  -3  -1   9        2.40        2.94      0.62 o
  -2  -1   9       47.40       44.05      1.16 o
  -1  -1   9       10.70       14.67      0.62 o
   0  -1   9        0.32        0.49      0.32 o
   1  -1   9      128.99      123.49      1.00 o
   2  -1   9        0.00        0.02      0.27 o
   3  -1   9        1.83        1.48      0.33 o
   4  -1   9        3.28        2.99      0.45 o
   5  -1   9        3.29        5.03      0.70 o
   6  -1   9        1.18        1.14      0.96 o
  -6   0   9        2.55        3.50      1.46 o
  -5   0   9        1.80        0.63      1.02 o
  -4   0   9       20.28       20.98      1.08 o
  -3   0   9       10.58        5.94      0.69 o
  -2   0   9       21.19       21.33      0.77 o
  -1   0   9      265.04      252.36      2.59 o
   0   0   9        3.49        4.50      0.29 o
   1   0   9        3.77        4.67      1.07 o
   2   0   9        8.91       12.11      0.40 o
   3   0   9        0.18        0.39      0.30 o
   4   0   9        4.64        5.71      0.43 o
   5   0   9        2.15        2.64      0.63 o
   6   0   9        0.01       -0.68      1.17 o
  -6   1   9        2.32        2.57      0.93 o
  -5   1   9        1.91        1.41      0.83 o
  -4   1   9       81.83       88.58      2.23 o
  -3   1   9       63.19       62.65      1.48 o
  -2   1   9        7.98        6.93      0.54 o
  -1   1   9      131.20      137.15      2.40 o
   0   1   9       22.45       21.17      0.47 o
   1   1   9      109.87      115.92      1.01 o
   2   1   9        0.01        0.39      0.25 o
   3   1   9        7.71        6.05      0.37 o
   4   1   9        6.19        6.21      0.46 o
   5   1   9        0.61        0.61      0.52 o
   6   1   9        0.01       -1.07      1.07 o
  -6   2   9        1.36        1.91      0.91 o
  -5   2   9        1.21        1.14      0.67 o
  -4   2   9        0.93        1.10      0.56 o
  -3   2   9        2.09        2.57      0.67 o
  -2   2   9       92.40       90.69      1.09 o
  -1   2   9      141.10      138.53      1.31 o
   0   2   9       57.21       62.29      0.84 o
   1   2   9      117.01      125.49      1.09 o
   2   2   9      116.44      118.63      1.08 o
   3   2   9        4.69        2.59      0.34 o
   4   2   9       17.84       21.03      0.67 o
   5   2   9       26.33       27.82      1.16 o
  -6   3   9        1.07       -0.20      0.71 o
  -5   3   9        1.01        0.33      0.63 o
  -4   3   9        4.23        5.68      0.69 o
  -3   3   9       90.30       96.08      1.75 o
  -2   3   9       40.51       41.18      0.73 o
  -1   3   9       10.52       13.27      0.42 o
   0   3   9       59.91       62.36      0.75 o
   1   3   9       27.31       29.03      0.55 o
   2   3   9       23.08       21.29      0.55 o
   3   3   9       70.75       80.93      1.04 o
   4   3   9        6.75        5.76      0.50 o
   5   3   9        1.41        0.38      0.59 o
  -5   4   9        8.17       11.05      1.01 o
  -4   4   9       22.09       22.78      1.19 o
  -3   4   9        0.32        0.81      0.63 o
  -2   4   9        5.60        5.67      0.63 o
  -1   4   9        0.41        0.44      0.31 o
   0   4   9       10.69       10.41      0.44 o
   1   4   9       11.37       10.42      0.39 o
   2   4   9       18.32       17.05      0.71 o
   3   4   9        0.31        0.51      0.36 o
   4   4   9        0.02        0.25      0.54 o
   5   4   9        6.63        6.91      0.93 o
  -5   5   9        2.21        0.93      0.73 o
  -4   5   9       26.74       20.03      1.16 o
  -3   5   9       46.08       44.86      1.36 o
  -2   5   9        1.19        0.90      0.52 o
  -1   5   9       46.07       44.80      1.15 o
   0   5   9       62.97       53.07      0.96 o
   1   5   9        1.32        1.31      0.48 o
   2   5   9        0.31        0.67      0.74 o
   3   5   9        3.38        2.33      0.58 o
   4   5   9        4.91        2.81      0.66 o
   5   5   9        2.16        2.33      1.26 o
  -5   6   9        3.12        2.52      0.97 o
  -4   6   9        1.56        2.07      0.69 o
  -3   6   9       67.39       63.84      1.63 o
  -2   6   9       16.77       15.63      0.93 o
  -1   6   9        1.69        1.41      0.41 o
   0   6   9       67.19       77.10      1.21 o
   1   6   9        0.49       -0.09      0.46 o
   2   6   9       26.73       28.38      1.51 o
   3   6   9        0.76        1.28      0.71 o
   4   6   9        0.06       -0.32      0.68 o
  -5   7   9        0.07       -0.28      0.89 o
  -4   7   9        0.31        0.90      0.71 o
  -3   7   9        9.68       14.04      1.00 o
  -2   7   9        0.01        0.17      0.54 o
  -1   7   9        2.86        1.42      0.42 o
   0   7   9       27.56       28.31      0.84 o
   1   7   9        0.09        1.45      0.67 o
   2   7   9       13.70       15.79      1.08 o
   3   7   9       16.73       16.46      1.16 o
  -4   8   9        6.39        9.29      1.02 o
  -3   8   9        9.03       10.06      0.95 o
  -2   8   9       13.13       10.38      0.77 o
  -1   8   9       12.48       11.82      0.69 o
   0   8   9        1.16        2.33      0.67 o
   1   8   9       11.62       10.74      0.97 o
   2   8   9        4.45        5.20      0.85 o
   3   8   9        0.01       -1.36      1.36 o
  -4   9   9        4.60        2.24      1.36 o
  -3   9   9        0.19       -0.58      0.69 o
  -2   9   9       13.70       12.21      0.86 o
  -1   9   9        5.75        6.36      0.71 o
   0   9   9        0.63        0.56      0.93 o
   1   9   9        6.01        5.74      1.06 o
   2   9   9        0.60        1.07      1.46 o
  -3  10   9       18.13       23.63      2.14 o
  -2  10   9        8.71        9.09      0.95 o
  -1  10   9        1.31        1.18      0.89 o
   0  10   9        7.72       10.88      1.30 o
  -1  11   9        4.57        3.89      1.36 o
   1 -11  10       17.18       19.06      2.33 o
  -1 -10  10        0.45        2.82      1.46 o
   0 -10  10        3.56        6.61      1.56 o
   1 -10  10       21.10       20.31      1.29 o
   2 -10  10        1.24        1.23      1.06 o
   3 -10  10        8.50        8.95      1.75 o
  -2  -9  10        0.29        0.10      1.56 o
  -1  -9  10        2.83        0.78      0.96 o
   0  -9  10        5.57        5.04      1.10 o
   1  -9  10        0.07       -0.31      0.62 o
   2  -9  10       64.57       60.05      2.33 o
   3  -9  10        1.35        0.21      0.80 o
   4  -9  10        0.36        0.39      1.26 o
  -2  -8  10       29.08       27.42      2.58 o
  -1  -8  10        9.77       12.14      1.30 o
   0  -8  10        5.43        4.65      0.82 o
   1  -8  10       22.71       24.79      1.11 o
   2  -8  10        0.49        2.90      1.23 o
   3  -8  10       46.78       46.92      1.58 o
   4  -8  10        3.68        2.33      1.36 o
  -3  -7  10       13.23       16.97      1.54 o
  -2  -7  10       61.09       64.98      2.26 o
  -1  -7  10       41.37       43.69      1.31 o
   0  -7  10      190.81      200.44      3.06 o
   1  -7  10        5.91        6.05      0.83 o
   2  -7  10        0.21        0.18      0.63 o
   3  -7  10        0.16        0.00      0.80 o
   4  -7  10       32.49       29.09      1.49 o
   5  -7  10        0.85        1.75      1.46 o
  -4  -6  10        0.78        1.00      0.93 o
  -3  -6  10        6.96        8.94      1.20 o
  -2  -6  10       49.12       44.49      1.28 o
  -1  -6  10       54.23       51.04      1.18 o
   0  -6  10       19.94       23.95      0.92 o
   1  -6  10      181.91      161.46      2.23 o
   2  -6  10       30.32       24.17      1.29 o
   3  -6  10        1.15        0.40      0.79 o
   4  -6  10       13.65       13.32      1.24 o
   5  -6  10       14.38       11.79      1.30 o
  -4  -5  10        1.82        2.43      1.36 o
  -3  -5  10        3.63        2.30      0.62 o
  -2  -5  10       54.59       52.57      1.44 o
  -1  -5  10       23.65       20.01      0.84 o
   0  -5  10       21.85       20.91      0.78 o
   1  -5  10        8.82        8.11      0.56 o
   2  -5  10       54.39       56.65      1.20 o
   3  -5  10       32.70       32.07      1.29 o
   4  -5  10        3.05        2.38      0.75 o
   5  -5  10        6.56        6.43      0.95 o
  -5  -4  10       10.45       13.71      1.94 o
  -4  -4  10        4.46        4.47      1.46 o
  -3  -4  10        0.05       -0.46      0.46 o
  -2  -4  10       32.07       24.73      0.79 o
  -1  -4  10      268.64      265.95      3.36 o
   0  -4  10      130.08      127.35      1.59 o
   1  -4  10        0.13       -0.08      0.36 o
   2  -4  10       79.17       83.85      1.39 o
   3  -4  10        1.74        3.41      0.54 o
   4  -4  10       21.68       22.50      1.02 o
   5  -4  10        1.09        0.13      0.61 o
  -5  -3  10        1.85        3.40      1.03 o
  -4  -3  10       14.25       17.84      1.06 o
  -3  -3  10       47.53       47.07      1.12 o
  -2  -3  10        0.04        0.71      0.43 o
  -1  -3  10        5.84        5.56      0.57 o
   0  -3  10      312.99      316.28      2.32 o
   1  -3  10      212.54      196.34      2.48 o
   2  -3  10        4.97        8.77      0.47 o
   3  -3  10       81.24       82.27      2.51 o
   4  -3  10        1.26        1.09      0.74 o
   5  -3  10        1.29        1.22      0.63 o
  -5  -2  10       36.07       36.38      1.35 o
  -4  -2  10        0.00       -0.50      0.54 o
  -3  -2  10      110.95      100.10      1.60 o
  -2  -2  10       47.89       43.60      1.31 o
  -1  -2  10       21.99       20.24      0.84 o
   0  -2  10       52.45       55.46      1.14 o
   1  -2  10      139.12      134.76      1.45 o
   2  -2  10      320.50      279.50      4.35 o
   3  -2  10       42.67       40.33      1.10 o
   4  -2  10       38.10       40.82      1.19 o
   5  -2  10        0.73        0.00      0.52 o
   6  -2  10        1.67        0.68      1.36 o
  -5  -1  10        2.47        1.60      0.86 o
  -4  -1  10       23.87       27.43      0.98 o
  -3  -1  10        3.97        4.34      0.69 o
  -2  -1  10       85.42       86.68      1.40 o
  -1  -1  10        6.01        6.37      0.79 o
   0  -1  10      313.78      327.14      3.21 o
   1  -1  10       40.06       35.47      0.62 o
   2  -1  10       69.23       66.91      0.86 o
   3  -1  10      150.09      149.35      1.67 o
   4  -1  10        0.63       -0.10      0.41 o
   5  -1  10       27.87       27.93      1.19 o
   6  -1  10        2.48        2.11      1.09 o
  -6   0  10        3.14        4.57      1.56 o
  -5   0  10       13.10       13.22      1.27 o
  -4   0  10       69.77       75.79      2.90 o
  -3   0  10       20.26       19.41      0.85 o
  -2   0  10        1.63        3.84      0.48 o
  -1   0  10      121.16      127.81      1.71 o
   0   0  10        0.41        0.05      0.35 o
   1   0  10       61.06       66.95      1.36 o
   2   0  10        3.87        5.25      0.34 o
   3   0  10       32.54       32.85      0.63 o
   4   0  10       16.30       19.16      0.70 o
   5   0  10        3.33        3.64      0.91 o
   6   0  10        2.15       -0.10      1.26 o
  -6   1  10        8.49       10.99      1.75 o
  -5   1  10        8.86        4.14      1.36 o
  -4   1  10        1.31        2.62      0.92 o
  -3   1  10      374.27      373.07      7.68 o
  -2   1  10       93.75       91.66      1.26 o
  -1   1  10       76.08       81.10      1.38 o
   0   1  10      240.77      256.84      2.13 o
   1   1  10       42.90       42.33      0.86 o
   2   1  10       41.22       42.15      0.66 o
   3   1  10       56.34       62.09      0.98 o
   4   1  10       25.85       25.15      0.81 o
   5   1  10        2.18        1.84      0.62 o
  -6   2  10        0.36        0.88      1.26 o
  -5   2  10       10.61       10.13      1.16 o
  -4   2  10        6.61        5.74      1.01 o
  -3   2  10       15.90       18.60      0.85 o
  -2   2  10      319.70      311.51      2.54 o
  -1   2  10       90.81       92.49      1.39 o
   0   2  10       31.51       29.05      0.73 o
   1   2  10       77.89       76.58      1.07 o
   2   2  10       33.50       29.09      0.57 o
   3   2  10       16.38       20.40      0.59 o
   4   2  10        5.28        3.58      0.44 o
   5   2  10       26.46       29.39      2.07 o
  -5   3  10       14.44       19.50      2.87 o
  -4   3  10        6.54        5.16      0.89 o
  -3   3  10       24.10       20.80      1.26 o
  -2   3  10       33.38       32.33      0.87 o
  -1   3  10      250.79      248.61      2.39 o
   0   3  10      108.92      106.33      1.16 o
   1   3  10       85.51       81.82      0.93 o
   2   3  10        0.13        0.48      0.36 o
   3   3  10       24.41       26.39      0.93 o
   4   3  10        5.65        7.77      0.65 o
   5   3  10        0.49        0.49      1.17 o
  -5   4  10        3.65        3.57      0.81 o
  -4   4  10        9.16        6.82      0.83 o
  -3   4  10       51.85       50.66      1.42 o
  -2   4  10       15.28       17.25      0.79 o
  -1   4  10       36.86       34.64      0.85 o
   0   4  10      191.26      185.73      1.75 o
   1   4  10       59.98       60.84      1.11 o
   2   4  10       15.44       13.14      0.66 o
   3   4  10       15.51       18.40      0.66 o
   4   4  10        3.96        6.76      0.74 o
  -5   5  10        5.45        5.66      0.92 o
  -4   5  10       24.00       22.36      1.37 o
  -3   5  10       24.72       29.76      1.22 o
  -2   5  10       80.95       84.14      1.74 o
  -1   5  10       12.64       14.39      0.85 o
   0   5  10       39.19       38.25      0.93 o
   1   5  10       78.48       73.50      1.38 o
   2   5  10        1.94        1.22      0.51 o
   3   5  10        4.20        5.34      0.76 o
   4   5  10        0.01       -0.42      0.58 o
   5   5  10        3.03        1.56      1.26 o
  -5   6  10       22.52       24.04      1.43 o
  -4   6  10        0.06        0.72      0.70 o
  -3   6  10        3.43        4.92      0.73 o
  -2   6  10       32.10       28.41      1.42 o
  -1   6  10       80.93       71.25      1.21 o
   0   6  10        1.93        4.03      0.60 o
   1   6  10      152.26      153.30      2.13 o
   2   6  10        1.15        2.25      0.71 o
   3   6  10        2.05        2.84      0.74 o
   4   6  10        7.99        6.13      2.14 o
  -4   7  10       40.31       36.44      1.92 o
  -3   7  10        3.41        2.24      0.71 o
  -2   7  10        2.60        3.04      0.68 o
  -1   7  10       21.72       22.18      1.24 o
   0   7  10       17.90       17.66      0.90 o
   1   7  10       36.16       41.20      1.42 o
   2   7  10       53.76       51.77      1.64 o
   3   7  10        7.65       12.28      1.34 o
  -4   8  10        4.52        5.41      1.12 o
  -3   8  10       69.70       76.76      2.55 o
  -2   8  10        4.13        1.71      0.67 o
  -1   8  10        3.24        3.49      0.63 o
   0   8  10        2.06        2.99      0.86 o
   1   8  10       11.83       12.94      1.05 o
   2   8  10        1.17        0.66      0.73 o
  -4   9  10        3.52        8.17      1.65 o
  -3   9  10        1.29        1.65      0.93 o
  -2   9  10       35.96       33.60      1.29 o
  -1   9  10        0.84        0.11      0.65 o
   0   9  10        6.74        7.95      1.75 o
   1   9  10        5.93        7.49      1.65 o
   2   9  10        0.94        0.10      1.46 o
  -3  10  10        6.35        5.54      1.46 o
  -2  10  10        4.32        4.57      1.46 o
  -1  10  10        4.63        5.02      1.36 o
   0  10  10        0.45        0.78      1.17 o
   0 -10  11        0.08       -0.39      1.26 o
   1 -10  11        5.80        1.65      1.36 o
   2 -10  11        7.87        8.85      2.14 o
  -1  -9  11        6.02        8.80      1.30 o
   0  -9  11        5.77        8.25      1.13 o
   1  -9  11        1.22        2.62      0.70 o
   2  -9  11       27.03       34.90      2.18 o
   3  -9  11        6.04        9.04      1.75 o
  -2  -8  11       12.57       12.39      1.37 o
  -1  -8  11        6.12       10.02      1.60 o
   0  -8  11        8.01        9.39      0.83 o
   1  -8  11        0.00       -0.18      0.60 o
   2  -8  11        6.38        5.26      0.87 o
   3  -8  11        7.91        6.78      1.16 o
  -3  -7  11       26.57       24.59      1.81 o
  -2  -7  11       26.32       31.69      1.85 o
  -1  -7  11        1.85        2.40      0.67 o
   0  -7  11        1.24        1.57      0.61 o
   1  -7  11       27.08       24.60      1.06 o
   2  -7  11        0.07       -0.16      0.63 o
   3  -7  11        0.56       -0.82      0.89 o
   4  -7  11        0.31        1.11      0.89 o
  -3  -6  11        1.05        0.49      0.89 o
  -2  -6  11       25.18       20.76      1.08 o
  -1  -6  11        5.73        6.07      0.63 o
   0  -6  11       25.22       20.89      0.82 o
   1  -6  11        2.35        1.93      0.57 o
   2  -6  11        6.78        9.32      0.88 o
   3  -6  11        8.90       12.73      1.34 o
   4  -6  11        4.35        2.38      0.83 o
  -4  -5  11        0.14        1.17      1.17 o
  -3  -5  11        3.52        2.97      0.68 o
  -2  -5  11        0.81       -0.55      0.74 o
  -1  -5  11       63.48       60.07      1.27 o
   0  -5  11        1.46        2.60      0.46 o
   1  -5  11        8.93        7.26      0.56 o
   2  -5  11       39.67       49.99      1.86 o
   3  -5  11        5.27        4.52      0.78 o
   4  -5  11        6.19        7.60      0.91 o
   5  -5  11        0.29       -0.49      1.26 o
  -4  -4  11        0.40        0.68      1.26 o
  -3  -4  11        0.16        1.28      0.51 o
  -2  -4  11        0.55        0.03      0.44 o
  -1  -4  11       12.85       11.65      0.70 o
   0  -4  11        9.51        9.97      0.60 o
   1  -4  11       25.85       24.49      0.79 o
   2  -4  11        3.53        3.53      1.26 o
   3  -4  11       29.40       25.63      1.25 o
   4  -4  11        6.46        8.20      1.02 o
   5  -4  11        0.00       -0.34      0.74 o
  -5  -3  11       43.50       47.45      2.92 o
  -4  -3  11        3.16        3.79      0.80 o
  -3  -3  11        0.26        0.24      0.46 o
  -2  -3  11        0.06       -0.31      0.41 o
  -1  -3  11       29.06       26.89      0.98 o
   0  -3  11       28.44       25.44      0.74 o
   1  -3  11      299.40      313.08      3.24 o
   2  -3  11       81.74       90.33      3.16 o
   3  -3  11        2.05        3.38      0.60 o
   4  -3  11        0.26        0.49      0.56 o
   5  -3  11        1.62        0.65      0.64 o
  -5  -2  11       12.39        9.92      1.24 o
  -4  -2  11        8.01        7.75      0.84 o
  -3  -2  11       11.56       13.66      0.76 o
  -2  -2  11        7.72        7.31      0.59 o
  -1  -2  11       11.94       14.25      0.81 o
   0  -2  11       49.57       57.70      1.33 o
   1  -2  11      450.13      430.47      3.98 o
   2  -2  11      176.58      146.14      4.32 o
   3  -2  11        8.30        6.94      0.66 o
   4  -2  11       25.05       27.42      1.12 o
   5  -2  11        2.53        2.21      0.61 o
  -6  -1  11        1.64        1.46      1.17 o
  -5  -1  11        0.01       -0.03      0.63 o
  -4  -1  11        0.28        0.62      0.51 o
  -3  -1  11        3.76        4.11      0.56 o
  -2  -1  11        3.67        4.71      0.55 o
  -1  -1  11        1.84        1.79      0.46 o
   0  -1  11       13.13       17.01      0.74 o
   1  -1  11       71.75       76.26      1.02 o
   2  -1  11       33.82       31.05      0.61 o
   3  -1  11       16.66       19.02      0.74 o
   4  -1  11       27.80       22.59      0.87 o
   5  -1  11        4.86        4.37      0.76 o
   6  -1  11        0.16       -0.96      0.96 o
  -5   0  11        9.89       14.24      1.31 o
  -4   0  11       20.22       21.39      0.95 o
  -3   0  11        0.51        0.29      0.48 o
  -2   0  11       12.72       12.27      0.64 o
  -1   0  11       66.51       67.87      1.27 o
   0   0  11       18.05       18.91      0.76 o
   1   0  11        2.37        2.89      0.48 o
   2   0  11       10.77       10.97      0.45 o
   3   0  11        0.07       -0.01      0.34 o
   4   0  11        2.67        1.42      0.43 o
   5   0  11        0.09       -0.33      0.79 o
  -6   1  11        0.32       -1.17      1.17 o
  -5   1  11        2.21        1.46      0.83 o
  -4   1  11      101.06       93.31      1.97 o
  -3   1  11       17.13       18.12      0.84 o
  -2   1  11      242.01      232.67      2.59 o
  -1   1  11      143.81      141.22      2.87 o
   0   1  11        2.39        2.84      0.41 o
   1   1  11        0.44        0.85      0.33 o
   2   1  11        7.63        8.96      0.40 o
   3   1  11       13.28       16.01      0.53 o
   4   1  11        5.29        7.10      0.58 o
   5   1  11        0.46        0.52      0.73 o
  -5   2  11        0.12       -0.19      1.17 o
  -4   2  11        3.79        3.21      1.17 o
  -3   2  11       49.71       51.02      1.48 o
  -2   2  11       46.87       38.35      1.26 o
  -1   2  11      428.92      430.83      5.18 o
   0   2  11        4.41        4.95      0.55 o
   1   2  11       37.34       34.37      0.94 o
   2   2  11        0.80        0.71      0.30 o
   3   2  11        2.82        1.88      0.47 o
   4   2  11        2.29        2.37      0.63 o
   5   2  11       27.77       25.99      1.71 o
  -5   3  11        5.46        4.00      1.02 o
  -4   3  11        1.89        1.94      0.83 o
  -3   3  11       32.68       34.93      1.21 o
  -2   3  11        2.07        3.39      0.49 o
  -1   3  11       53.79       62.31      1.00 o
   0   3  11        6.60        7.06      0.67 o
   1   3  11       47.89       49.47      1.04 o
   2   3  11       11.11        8.83      0.56 o
   3   3  11        0.23        0.56      0.37 o
   4   3  11        3.69        2.80      0.78 o
   5   3  11       24.03       29.72      1.85 o
  -5   4  11        1.52        0.92      0.75 o
  -4   4  11        0.27        0.22      0.64 o
  -3   4  11       56.39       45.83      1.42 o
  -2   4  11        3.39        1.94      0.50 o
  -1   4  11        2.63        1.82      0.43 o
   0   4  11       41.31       43.41      1.07 o
   1   4  11       21.92       16.27      0.72 o
   2   4  11        1.91        3.36      0.50 o
   3   4  11        0.01        0.06      0.45 o
   4   4  11        1.56        3.23      0.68 o
  -5   5  11        4.44        4.55      1.13 o
  -4   5  11        0.03        1.00      0.69 o
  -3   5  11        3.71        3.11      0.67 o
  -2   5  11       33.96       35.99      1.05 o
  -1   5  11       59.53       59.87      1.25 o
   0   5  11       25.02       27.29      1.19 o
   1   5  11       52.81       54.22      1.13 o
   2   5  11        1.19        2.73      0.51 o
   3   5  11        3.69        2.81      0.73 o
   4   5  11        0.45        2.66      1.12 o
  -5   6  11        3.67        3.89      1.56 o
  -4   6  11       21.32       22.35      1.30 o
  -3   6  11        3.99        4.25      0.75 o
  -2   6  11       13.93       15.07      0.84 o
  -1   6  11       27.41       30.82      1.04 o
   0   6  11      115.00      109.63      2.09 o
   1   6  11        7.28        7.39      0.69 o
   2   6  11       52.42       56.40      1.66 o
   3   6  11        2.04        2.96      0.86 o
   4   6  11        0.25        3.01      1.36 o
  -4   7  11        1.09        1.56      0.96 o
  -3   7  11        4.26        3.95      0.78 o
  -2   7  11        3.43        2.99      0.60 o
  -1   7  11       25.33       21.40      1.15 o
   0   7  11        7.16        8.97      1.36 o
   1   7  11        1.48        3.13      0.74 o
   2   7  11       15.86       18.33      1.30 o
   3   7  11       34.03       30.93      1.88 o
  -4   8  11        0.74        0.78      1.17 o
  -3   8  11        3.39        1.98      0.77 o
  -2   8  11        2.91        4.97      0.70 o
  -1   8  11        1.79        0.41      0.57 o
   0   8  11        1.08        1.12      1.17 o
   1   8  11        0.43        0.83      0.83 o
   2   8  11        0.83       -1.07      1.26 o
  -3   9  11       19.97       21.68      2.04 o
  -2   9  11        5.53        6.00      1.09 o
  -1   9  11        2.18        2.24      1.26 o
   0   9  11        0.55       -0.19      1.07 o
  -1  10  11       10.25       12.06      1.85 o
   0 -10  12        0.18       -1.46      1.46 o
  -1  -9  12        0.91        1.26      1.56 o
   0  -9  12        1.08        1.91      1.00 o
   1  -9  12        4.64        5.75      1.20 o
   2  -9  12        2.38        1.72      1.12 o
  -2  -8  12        1.73       -0.49      1.26 o
  -1  -8  12        7.04        8.44      1.24 o
   0  -8  12       30.81       26.43      1.19 o
   1  -8  12        8.65       12.21      1.10 o
   2  -8  12        0.44       -0.29      0.91 o
  -2  -7  12       13.21       11.64      1.38 o
  -1  -7  12       95.72       93.31      1.95 o
   0  -7  12       26.62       28.06      1.18 o
   1  -7  12       92.32       86.08      1.72 o
   2  -7  12        4.07        2.24      0.96 o
   3  -7  12        0.24       -0.68      0.91 o
  -3  -6  12        6.29        6.42      1.75 o
  -2  -6  12        2.77        5.56      0.68 o
  -1  -6  12       39.08       41.80      1.19 o
   0  -6  12      121.53      119.89      1.74 o
   1  -6  12        3.72        6.05      0.66 o
   2  -6  12        6.04        6.01      1.06 o
   3  -6  12        0.06        0.04      1.17 o
   4  -6  12        0.32        0.09      0.86 o
  -3  -5  12        0.17        0.97      1.17 o
  -2  -5  12        6.06        8.21      0.70 o
  -1  -5  12       80.69       84.56      1.56 o
   0  -5  12        3.30        1.43      0.46 o
   1  -5  12       30.87       40.56      1.10 o
   2  -5  12       57.92       52.75      1.96 o
   3  -5  12        0.80       -0.23      0.66 o
   4  -5  12        0.72       -0.31      0.67 o
  -4  -4  12       22.58       21.39      2.24 o
  -3  -4  12        3.78        1.91      0.57 o
  -2  -4  12        3.30        2.79      0.59 o
  -1  -4  12       28.78       31.12      0.79 o
   0  -4  12       22.56       19.20      0.77 o
   1  -4  12        1.36        0.56      0.45 o
   2  -4  12        5.83        3.86      0.70 o
   3  -4  12       34.08       32.75      1.36 o
   4  -4  12        2.06        2.74      0.80 o
   5  -4  12        0.00       -1.17      1.17 o
  -4  -3  12        2.44        2.54      1.06 o
  -3  -3  12       10.31       13.73      0.81 o
  -2  -3  12       11.88       10.76      0.81 o
  -1  -3  12        4.58        4.06      0.51 o
   0  -3  12      149.45      142.70      1.66 o
   1  -3  12       59.35       63.49      1.60 o
   2  -3  12       33.33       31.75      1.22 o
   3  -3  12        0.18        0.41      0.63 o
   4  -3  12       19.84       20.80      1.22 o
   5  -3  12        0.10       -0.12      0.96 o
  -5  -2  12        0.72        1.45      0.70 o
  -4  -2  12        0.19        0.51      0.68 o
  -3  -2  12       51.25       65.42      2.62 o
  -2  -2  12       11.48       13.02      0.84 o
  -1  -2  12       13.48       12.77      1.08 o
   0  -2  12       11.72       12.28      0.60 o
   1  -2  12       53.46       67.50      1.42 o
   2  -2  12      226.28      227.33      3.24 o
   3  -2  12       71.45       72.55      1.33 o
   4  -2  12        3.40        3.97      0.60 o
   5  -2  12       12.38       14.27      1.01 o
  -5  -1  12       23.39       27.82      1.34 o
  -4  -1  12        9.50        6.05      0.75 o
  -3  -1  12        3.01        5.38      0.63 o
  -2  -1  12      100.06       98.22      1.44 o
  -1  -1  12      137.61      139.26      1.92 o
   0  -1  12       16.81       25.61      0.87 o
   1  -1  12        1.86        4.10      0.47 o
   2  -1  12        8.83       11.34      0.53 o
   3  -1  12       80.47       80.29      1.18 o
   4  -1  12       17.82       20.38      0.84 o
   5  -1  12        0.54        0.87      0.64 o
  -5   0  12        1.24        2.54      0.73 o
  -4   0  12       17.94       16.97      0.90 o
  -3   0  12       19.61       20.13      1.00 o
  -2   0  12        0.22        0.96      0.42 o
  -1   0  12       74.08       83.57      1.49 o
   0   0  12      150.09      137.91      1.90 o
   1   0  12        0.64        0.99      0.37 o
   2   0  12       16.10       14.76      0.58 o
   3   0  12       29.43       30.37      0.74 o
   4   0  12        8.61        9.30      0.60 o
   5   0  12        1.94        1.87      1.07 o
  -5   1  12        0.06        0.82      0.82 o
  -4   1  12        1.58        0.07      0.65 o
  -3   1  12      158.89      160.13      2.60 o
  -2   1  12       70.78       73.98      1.56 o
  -1   1  12       52.83       54.23      1.40 o
   0   1  12       75.17       74.26      1.37 o
   1   1  12       29.15       33.99      1.27 o
   2   1  12       25.81       22.52      0.58 o
   3   1  12       11.72        8.49      0.59 o
   4   1  12        3.24        3.80      0.59 o
   5   1  12        6.79        8.48      1.85 o
  -5   2  12       17.79       14.68      1.94 o
  -4   2  12       10.71       12.79      1.22 o
  -3   2  12       23.72       22.85      1.17 o
  -2   2  12      402.75      399.61      4.74 o
  -1   2  12        3.24        4.08      0.52 o
   0   2  12       23.05       27.59      0.95 o
   1   2  12       39.37       41.62      0.91 o
   2   2  12        1.25        2.30      0.39 o
   3   2  12       20.30       19.24      0.77 o
   4   2  12        8.54        9.64      0.85 o
   5   2  12        4.90        4.47      1.65 o
  -4   3  12       24.78       27.82      1.85 o
  -3   3  12        0.58        0.52      0.47 o
  -2   3  12       25.91       31.16      1.06 o
  -1   3  12       55.00       58.63      1.31 o
   0   3  12       43.91       42.15      1.40 o
   1   3  12       26.50       25.36      0.75 o
   2   3  12       32.81       33.96      0.91 o
   3   3  12        1.75        3.12      0.44 o
   4   3  12        0.11        0.30      0.80 o
  -5   4  12        0.04        1.75      1.26 o
  -4   4  12       33.47       41.31      1.50 o
  -3   4  12       12.20       11.34      0.80 o
  -2   4  12        5.15        3.92      0.52 o
  -1   4  12       43.01       42.44      0.97 o
   0   4  12       27.04       27.81      1.24 o
   1   4  12        5.25        5.10      0.54 o
   2   4  12        7.52        6.85      0.63 o
   3   4  12        4.83        3.92      0.56 o
   4   4  12        2.06        2.72      1.46 o
  -4   5  12        0.60       -0.44      0.64 o
  -3   5  12        9.12        8.02      0.74 o
  -2   5  12       41.79       44.93      1.19 o
  -1   5  12       21.25       26.19      1.48 o
   0   5  12       60.15       57.16      1.35 o
   1   5  12       12.14       14.20      0.75 o
   2   5  12        6.94        7.75      0.67 o
   3   5  12        1.73        1.47      0.72 o
   4   5  12        4.13        4.57      1.75 o
  -4   6  12        0.46        0.78      0.91 o
  -3   6  12        3.99        3.88      0.68 o
  -2   6  12       22.78       26.68      1.04 o
  -1   6  12        0.01        0.27      0.79 o
   0   6  12       68.51       64.35      1.92 o
   1   6  12       63.89       65.08      1.44 o
   2   6  12        0.23        1.40      0.70 o
   3   6  12        3.15        4.90      1.02 o
  -4   7  12       15.38       15.75      1.94 o
  -3   7  12        3.25        3.93      0.69 o
  -2   7  12       15.84       23.05      1.26 o
  -1   7  12       49.77       45.06      1.47 o
   0   7  12        4.18        4.34      0.76 o
   1   7  12       11.78       12.04      1.38 o
   2   7  12       17.46       21.17      1.58 o
   3   7  12        1.09       -0.58      1.56 o
  -4   8  12        8.31       12.74      1.85 o
  -3   8  12        0.85        0.37      0.89 o
  -2   8  12       14.94       13.73      1.35 o
  -1   8  12        5.35        5.65      0.84 o
   0   8  12       17.03       14.65      1.38 o
   1   8  12        5.73        6.71      1.65 o
   2   8  12        0.85        2.04      1.46 o
  -2   9  12        2.19        3.29      1.85 o
  -1   9  12        2.15        1.56      1.36 o
  -1  -9  13       11.62       10.60      2.14 o
   0  -9  13        1.02        0.88      1.26 o
   1  -9  13        8.83        9.19      1.37 o
  -1  -8  13       15.25       15.57      1.51 o
   0  -8  13        4.41        4.66      0.91 o
   1  -8  13       28.89       31.31      4.47 o
  -2  -7  13        0.15        1.82      1.22 o
  -1  -7  13       23.93       23.39      1.20 o
   0  -7  13       12.84       15.09      0.96 o
   1  -7  13        0.62        0.03      0.89 o
   2  -7  13       21.52       18.96      1.58 o
  -2  -6  13        8.55        9.64      0.78 o
  -1  -6  13        6.61        7.61      0.75 o
   0  -6  13       28.98       32.05      1.02 o
   1  -6  13        4.35        5.00      1.02 o
   2  -6  13        2.57        0.83      0.89 o
   3  -6  13        1.32        1.30      0.75 o
  -2  -5  13        3.16        2.00      0.60 o
  -1  -5  13        2.38        3.69      0.54 o
   0  -5  13        5.89        4.99      0.57 o
   1  -5  13        0.32        1.08      0.78 o
   2  -5  13       10.64        8.41      1.20 o
   3  -5  13        5.82        8.38      1.19 o
   4  -5  13        0.00        2.53      1.36 o
  -4  -4  13        4.49        5.54      1.56 o
  -3  -4  13        8.36        7.46      0.84 o
  -2  -4  13        3.72        3.95      0.67 o
  -1  -4  13        2.10        0.78      0.41 o
   0  -4  13        0.11        0.83      0.49 o
   1  -4  13        1.24       -0.37      0.57 o
   2  -4  13       31.63       29.87      1.36 o
   3  -4  13        5.96        6.71      1.03 o
   4  -4  13        4.03        1.94      0.91 o
  -4  -3  13        4.51        4.51      0.91 o
  -3  -3  13       19.99       15.47      0.86 o
  -2  -3  13       30.50       26.46      1.12 o
  -1  -3  13       11.61        9.76      0.70 o
   0  -3  13        0.46        0.10      0.48 o
   1  -3  13       36.58       48.63      1.51 o
   2  -3  13       58.97       49.85      1.53 o
   3  -3  13       49.03       38.23      1.45 o
   4  -3  13        0.39       -0.82      0.82 o
   5  -3  13        7.65        9.43      1.24 o
  -5  -2  13        0.96        0.97      1.07 o
  -4  -2  13        0.46        1.94      0.63 o
  -3  -2  13       11.99       11.84      0.78 o
  -2  -2  13        8.89        9.24      0.86 o
  -1  -2  13       22.66       22.37      0.87 o
   0  -2  13      102.40      106.29      1.51 o
   1  -2  13       20.82       20.23      1.29 o
   2  -2  13       10.99        9.00      0.79 o
   3  -2  13       16.31       12.33      1.05 o
   4  -2  13        3.61        3.24      0.55 o
   5  -2  13        8.65        7.85      0.99 o
  -5  -1  13        2.08        2.56      0.91 o
  -4  -1  13        1.55        4.17      0.96 o
  -3  -1  13        0.41        1.00      0.53 o
  -2  -1  13        0.48        0.20      0.50 o
  -1  -1  13        0.71        0.94      0.50 o
   0  -1  13       15.07       11.99      0.70 o
   1  -1  13       25.73       20.13      0.96 o
   2  -1  13        7.87        6.49      0.60 o
   3  -1  13        1.48        0.98      0.45 o
   4  -1  13        0.45        0.48      0.48 o
   5  -1  13        1.94        0.78      2.43 o
  -5   0  13        1.43        1.75      1.17 o
  -4   0  13        1.58        1.70      0.95 o
  -3   0  13       34.36       34.70      1.31 o
  -2   0  13        0.35       -0.23      0.49 o
  -1   0  13      111.83      125.66      1.88 o
   0   0  13       19.79       22.96      0.89 o
   1   0  13        3.44        4.88      0.58 o
   2   0  13        1.72        1.69      0.47 o
   3   0  13        2.00        1.02      0.47 o
   4   0  13        0.03        0.73      0.50 o
   5   0  13        2.32        2.43      1.10 o
  -5   1  13        9.57        6.90      1.56 o
  -4   1  13        0.17        0.51      0.69 o
  -3   1  13        2.43        3.07      0.75 o
  -2   1  13       13.07       13.75      1.11 o
  -1   1  13       44.60       37.52      1.25 o
   0   1  13      109.22       97.77      2.13 o
   1   1  13        1.68        1.52      0.52 o
   2   1  13        3.35        4.43      0.76 o
   3   1  13        3.07        2.09      0.47 o
   4   1  13        0.57        0.64      0.53 o
   5   1  13        1.97        0.88      1.56 o
  -4   2  13        0.24       -0.63      0.69 o
  -3   2  13       15.82       14.15      1.04 o
  -2   2  13        3.21        1.50      0.65 o
  -1   2  13        0.05        0.29      0.57 o
   0   2  13       32.09       34.61      1.42 o
   1   2  13       36.83       38.50      1.64 o
   2   2  13        7.33        6.57      0.54 o
   3   2  13       12.46       14.47      0.72 o
   4   2  13        0.74        1.62      0.74 o
  -4   3  13        0.00        0.03      0.66 o
  -3   3  13        0.05        0.22      0.59 o
  -2   3  13       19.06       18.15      0.96 o
  -1   3  13       17.13       17.93      1.02 o
   0   3  13        8.44        8.54      0.79 o
   1   3  13        1.84        2.22      0.51 o
   2   3  13       11.42       13.12      1.28 o
   3   3  13        4.18        3.48      0.70 o
   4   3  13        5.73        4.67      1.56 o
  -4   4  13        2.90        2.68      0.65 o
  -3   4  13        0.21        0.78      0.53 o
  -2   4  13        0.77        1.36      0.50 o
  -1   4  13        0.26       -0.59      0.87 o
   0   4  13        0.58        0.50      0.94 o
   1   4  13        8.88        6.83      0.69 o
   2   4  13        3.65        3.80      0.77 o
   3   4  13        5.83        7.89      0.78 o
   4   4  13        4.05        5.83      1.65 o
  -4   5  13        2.85        3.85      1.05 o
  -3   5  13        0.58        0.12      0.58 o
  -2   5  13       15.43       13.24      1.02 o
  -1   5  13        2.38        3.09      0.86 o
   0   5  13        2.06        4.55      0.71 o
   1   5  13       21.84       24.50      1.09 o
   2   5  13        0.28       -0.43      1.16 o
   3   5  13        3.30        5.54      1.36 o
  -4   6  13       11.55       10.21      1.65 o
  -3   6  13        3.67        1.44      0.62 o
  -2   6  13       17.58       21.61      1.23 o
  -1   6  13       60.56       73.02      4.57 o
   0   6  13        0.08        0.32      0.92 o
   1   6  13        0.08        0.84      0.69 o
   2   6  13        7.05       10.89      1.65 o
   3   6  13        7.25       11.18      1.75 o
  -4   7  13        6.09        5.15      1.56 o
  -3   7  13        6.32       10.11      1.75 o
  -2   7  13       21.64       20.84      1.51 o
  -1   7  13        5.34        2.96      0.93 o
   0   7  13        0.03       -0.33      0.72 o
   1   7  13       21.17       21.29      2.24 o
   2   7  13        5.74        6.61      1.56 o
  -2   8  13        0.65       -0.29      1.07 o
  -1   8  13        5.32        5.35      1.46 o
  -1  -8  14        8.29        9.72      1.75 o
   0  -8  14        4.42        4.18      1.56 o
  -2  -7  14        0.29        2.04      1.46 o
  -1  -7  14        0.71        0.24      0.89 o
   0  -7  14       14.81       17.92      1.14 o
   1  -7  14        2.40        1.17      1.46 o
  -2  -6  14       15.52       18.08      1.55 o
  -1  -6  14       12.88       12.70      0.79 o
   0  -6  14        0.45       -0.66      0.66 o
   1  -6  14       12.71       12.39      2.14 o
   2  -6  14        1.52        1.67      0.96 o
   3  -6  14        2.09        4.67      1.46 o
  -2  -5  14        7.37        8.14      0.77 o
  -1  -5  14       45.69       45.62      1.19 o
   0  -5  14       10.52        9.21      0.91 o
   1  -5  14       11.51        9.90      0.94 o
   2  -5  14        2.04        1.49      1.02 o
   3  -5  14        0.99        1.26      1.26 o
  -3  -4  14        4.24        4.81      0.89 o
  -2  -4  14        0.24        2.07      0.65 o
  -1  -4  14       13.69       15.42      0.81 o
   0  -4  14       47.31       46.11      1.30 o
   1  -4  14       16.85       15.28      1.09 o
   2  -4  14       96.03      108.66      2.30 o
   3  -4  14        0.61        0.16      0.72 o
   4  -4  14        0.49       -0.10      1.17 o
  -4  -3  14        0.31        1.49      0.68 o
  -3  -3  14        2.43        2.49      0.69 o
  -2  -3  14        1.93        1.13      0.54 o
  -1  -3  14        3.30        4.73      0.75 o
   0  -3  14        9.92       14.46      0.88 o
   1  -3  14        1.15        0.02      0.54 o
   2  -3  14       50.33       39.07      1.26 o
   3  -3  14       20.65       14.24      1.36 o
   4  -3  14        9.19       11.08      1.75 o
  -5  -2  14        1.12        0.49      1.17 o
  -4  -2  14        1.59        2.32      0.74 o
  -3  -2  14        5.33        5.98      0.83 o
  -2  -2  14       12.13       10.91      0.78 o
  -1  -2  14        1.87        0.70      0.51 o
   0  -2  14       62.73       69.22      1.87 o
   1  -2  14        2.72        0.66      0.66 o
   2  -2  14        0.35       -0.17      0.48 o
   3  -2  14        2.45        2.40      0.65 o
   4  -2  14        0.44        0.39      0.74 o
  -4  -1  14       13.96       15.75      1.23 o
  -3  -1  14       11.30       10.61      0.92 o
  -2  -1  14        5.26        7.23      0.68 o
  -1  -1  14        8.27        6.80      0.64 o
   0  -1  14       45.65       49.91      1.21 o
   1  -1  14       34.40       29.98      1.14 o
   2  -1  14       46.93       55.93      1.23 o
   3  -1  14        3.75        4.22      0.63 o
   4  -1  14        0.15        1.81      0.76 o
  -4   0  14        1.30        5.26      0.84 o
  -3   0  14       58.59       56.46      1.63 o
  -2   0  14        7.41        8.74      0.73 o
  -1   0  14       29.52       29.72      1.37 o
   0   0  14       14.53       20.51      0.91 o
   1   0  14        0.71        0.29      0.54 o
   2   0  14        0.79        0.37      0.64 o
   3   0  14       51.77       48.24      1.23 o
   4   0  14        0.10        1.07      0.85 o
  -4   1  14        3.28        3.49      0.78 o
  -3   1  14        0.58       -0.04      0.65 o
  -2   1  14       81.00       89.98      1.97 o
  -1   1  14        3.44       10.13      0.72 o
   0   1  14       35.65       36.69      1.08 o
   1   1  14       25.46       23.15      0.95 o
   2   1  14        1.17        0.23      0.55 o
   3   1  14        0.49       -0.44      0.59 o
   4   1  14        7.13        5.50      1.10 o
  -4   2  14        1.65       -0.19      0.83 o
  -3   2  14       59.42       62.36      1.75 o
  -2   2  14       19.44       15.01      1.05 o
  -1   2  14       19.90       17.51      1.07 o
   0   2  14        0.54        0.81      0.71 o
   1   2  14        5.37        6.10      1.12 o
   2   2  14       13.48       14.50      0.90 o
   3   2  14        0.07       -0.05      0.74 o
   4   2  14        0.00       -0.19      1.26 o
  -4   3  14       12.31       11.90      4.42 o
  -3   3  14        6.41        3.40      0.70 o
  -2   3  14      115.39       96.78      2.14 o
  -1   3  14        5.29        7.83      0.85 o
   0   3  14        0.22        0.34      0.60 o
   1   3  14        3.45        4.43      0.66 o
   2   3  14        4.76        4.95      0.64 o
   3   3  14        1.02        1.98      0.88 o
  -4   4  14        2.43        1.07      1.46 o
  -3   4  14       14.97       16.91      1.16 o
  -2   4  14       14.26       16.31      1.17 o
  -1   4  14       17.81       19.01      1.17 o
   0   4  14      106.67      115.96      2.29 o
   1   4  14        2.07        2.01      0.81 o
   2   4  14        0.79        1.04      0.51 o
   3   4  14        7.23        8.17      1.65 o
  -4   5  14        3.23        2.53      1.36 o
  -3   5  14        3.89        5.64      0.85 o
  -2   5  14        4.96        5.41      1.00 o
  -1   5  14        3.34        7.36      1.10 o
   0   5  14       14.63       16.17      1.11 o
   1   5  14       76.39       71.25      1.61 o
   2   5  14        0.02        0.32      1.50 o
  -4   6  14        3.97        3.40      1.36 o
  -3   6  14        4.26        4.57      1.65 o
  -2   6  14        9.91        8.91      1.20 o
  -1   6  14        2.35        0.53      0.82 o
   0   6  14        8.20        5.43      1.03 o
   1   6  14        4.94        5.64      1.46 o
   2   6  14        9.12        8.46      1.56 o
  -1   7  14       21.60       27.03      2.33 o
   0   7  14        1.62        4.47      1.36 o
   0  -7  15        0.10       -0.82      0.82 o
  -2  -6  15        2.17        2.53      1.46 o
  -1  -6  15       11.40       10.13      1.01 o
   0  -6  15        4.02        2.99      0.98 o
   1  -6  15        2.17        0.68      1.46 o
  -2  -5  15        2.38        2.49      0.67 o
  -1  -5  15        6.36        7.04      0.81 o
   0  -5  15        4.19        2.33      0.67 o
   1  -5  15        0.44        0.27      0.67 o
   3  -5  15        2.57        2.92      1.36 o
  -3  -4  15        1.08        0.11      0.75 o
  -2  -4  15        2.25        2.39      0.67 o
  -1  -4  15        7.80        6.74      0.78 o
   0  -4  15        0.04       -0.17      0.55 o
   1  -4  15        0.03        0.05      0.58 o
   2  -4  15        0.25        0.62      0.73 o
   3  -4  15        0.05        0.97      1.17 o
  -4  -3  15        2.69        2.14      1.17 o
  -3  -3  15        0.17        1.85      0.71 o
  -2  -3  15        0.05        0.25      0.64 o
  -1  -3  15        0.20       -0.55      0.55 o
   0  -3  15        0.35        0.70      0.59 o
   1  -3  15        0.21        0.81      0.61 o
   2  -3  15        5.08        2.32      0.71 o
   3  -3  15        7.16        8.32      1.46 o
   4  -3  15        0.03       -0.10      1.26 o
  -4  -2  15        0.01       -0.09      0.79 o
  -3  -2  15        4.61        4.97      0.70 o
  -2  -2  15        5.61       10.23      0.81 o
  -1  -2  15        1.92        1.65      0.71 o
   0  -2  15        1.48       -0.55      0.55 o
   1  -2  15        1.17        0.39      0.79 o
   2  -2  15        0.02        1.00      0.54 o
   3  -2  15        2.17        1.62      1.00 o
   4  -2  15        0.25        1.65      1.46 o
  -4  -1  15        0.15        0.39      0.83 o
  -3  -1  15        9.73       12.92      1.05 o
  -2  -1  15       15.10       16.04      1.07 o
  -1  -1  15        1.08        0.45      0.54 o
   0  -1  15        8.57       14.10      1.06 o
   1  -1  15        1.19        2.86      0.65 o
   2  -1  15        0.62        0.42      0.61 o
   3  -1  15        3.01        2.76      0.74 o
   4  -1  15        1.06        1.07      1.36 o
  -4   0  15        4.22        3.96      1.16 o
  -3   0  15        6.46       11.26      1.01 o
  -2   0  15        0.34        0.47      0.76 o
  -1   0  15        0.65        1.88      0.59 o
   0   0  15        2.93        2.69      0.74 o
   1   0  15        5.55        5.23      0.73 o
   2   0  15        3.50        2.93      0.80 o
   3   0  15        0.12       -0.32      0.69 o
   4   0  15        1.00        0.97      1.36 o
  -4   1  15        2.49        4.29      1.19 o
  -3   1  15        2.14        3.66      0.80 o
  -2   1  15        9.77       13.23      1.13 o
  -1   1  15        0.01       -0.12      0.96 o
   0   1  15        6.71       11.69      0.80 o
   1   1  15        0.19        0.63      0.71 o
   2   1  15        9.57        9.96      1.10 o
   3   1  15        2.82        0.70      0.64 o
  -3   2  15        6.94        5.71      0.90 o
  -2   2  15       22.14       26.48      1.36 o
  -1   2  15        0.00       -0.44      0.61 o
   0   2  15        2.56        1.28      0.68 o
   1   2  15        6.39        3.79      0.80 o
   2   2  15        0.62        0.90      0.63 o
   3   2  15        0.08        0.71      1.02 o
  -3   3  15        0.93        2.14      2.72 o
  -2   3  15       10.65        9.00      0.98 o
  -1   3  15        5.26        3.53      0.80 o
   0   3  15        3.75        2.36      0.74 o
   1   3  15        0.41        0.44      0.84 o
   2   3  15        0.54        0.75      0.78 o
   3   3  15        0.51       -0.10      0.72 o
  -3   4  15        0.41       -0.10      1.17 o
  -2   4  15        5.94        6.34      1.13 o
  -1   4  15        0.03       -0.53      0.76 o
   0   4  15        6.22        9.79      0.98 o
   1   4  15        5.99        7.98      0.91 o
   2   4  15        4.65        6.18      1.07 o
  -2   5  15        0.05        0.10      1.26 o
  -1   5  15        0.88        1.00      0.86 o
   0   5  15        1.09        0.12      0.69 o
   1   5  15        9.02        8.95      0.98 o
   2   5  15        2.94        3.96      1.02 o
  -1   6  15        0.02        0.68      1.17 o
   0   6  15        0.27        0.58      0.83 o
   1   6  15        0.08       -0.10      1.17 o
  -1  -6  16       10.50        8.75      1.56 o
   0  -6  16        0.45        0.19      1.17 o
  -2  -5  16        6.34        6.42      1.46 o
  -1  -5  16       10.14        9.44      1.21 o
   0  -5  16        1.50        1.65      1.26 o
  -3  -4  16        2.50        2.72      1.17 o
  -2  -4  16        1.09        2.89      0.89 o
  -1  -4  16        0.87        1.75      0.68 o
   0  -4  16       13.02       13.35      1.11 o
   1  -4  16        0.00       -1.07      1.17 o
   3  -4  16        6.36        4.18      1.46 o
  -3  -3  16        4.71        7.84      0.95 o
  -2  -3  16        4.09        5.58      0.86 o
  -1  -3  16       13.06       15.31      1.01 o
   0  -3  16        0.91        1.21      0.65 o
   1  -3  16        6.47        7.64      0.84 o
  -3  -2  16        0.15        1.09      0.74 o
  -2  -2  16        5.27        6.49      0.92 o
  -1  -2  16        3.31        4.36      0.84 o
   0  -2  16        8.87        9.99      1.08 o
   1  -2  16        5.35       10.28      1.12 o
   2  -2  16        8.58        7.07      1.60 o
  -3  -1  16        3.99        9.36      1.26 o
  -2  -1  16        7.57        7.63      0.88 o
  -1  -1  16       24.83       25.29      1.33 o
   0  -1  16        5.44        6.54      0.87 o
   1  -1  16        5.39        9.13      0.83 o
   2  -1  16       11.38        7.61      1.03 o
  -3   0  16       17.70       21.49      1.66 o
  -2   0  16        1.62        2.97      0.74 o
  -1   0  16        3.93        7.09      1.12 o
   0   0  16       35.56       27.96      1.41 o
   1   0  16        0.24        0.64      0.62 o
   2   0  16        6.48        8.60      1.03 o
   3   0  16        9.82        9.72      1.85 o
  -3   1  16       12.44        8.65      1.65 o
  -2   1  16       18.39       14.12      1.10 o
  -1   1  16        0.05        0.77      0.65 o
   0   1  16        4.41        5.83      1.05 o
   1   1  16        7.36        7.24      0.83 o
   2   1  16        0.52       -0.06      0.71 o
   3   1  16        0.27        0.49      1.46 o
  -3   2  16       24.45       21.39      2.24 o
  -2   2  16        1.22        1.81      0.95 o
  -1   2  16        1.87        2.09      0.76 o
   0   2  16        0.20       -0.48      0.91 o
   1   2  16       13.17       16.18      2.72 o
   2   2  16        1.48        1.39      0.82 o
   3   2  16        3.19        4.57      1.75 o
  -3   3  16        0.55        0.68      1.17 o
  -2   3  16        8.10       10.40      1.75 o
  -1   3  16        5.00        6.05      0.90 o
   0   3  16        0.11        0.24      0.72 o
   1   3  16        0.02       -0.48      0.91 o
   2   3  16        2.89        3.13      1.00 o
  -2   4  16        0.63        0.10      1.26 o
  -1   4  16        4.92        6.61      1.46 o
   0   4  16        3.00        3.40      1.26 o
  -1   5  16        1.94        5.83      1.56 o
   0   5  16        0.67        1.26      1.17 o
  -1  -3  17        1.33       -0.97      1.36 o
  -1  -2  17        0.32        0.58      1.36 o
   0  -2  17        1.17        0.19      1.36 o
  -3  -1  17        3.02        1.07      1.26 o
  -1  -1  17        0.13        1.65      1.36 o
   0  -1  17        2.00        3.11      1.36 o
   1  -1  17        1.38        2.63      1.36 o
  -3   0  17        0.02        1.65      1.46 o
   0   0  17        1.53        3.21      1.36 o
   1   0  17        1.59        3.01      1.56 o
  -3   1  17        0.17        2.43      1.36 o
  -2   1  17        0.02        0.10      1.17 o
   1   1  17        7.77        9.04      1.75 o
  -2   2  17        0.11        0.39      1.17 o
  -2   3  17        2.59        4.08      1.46 o
  -1   3  17        1.32        2.53      1.36 o
  -1   4  17        0.27        1.26      1.26 o
 
